# Supplementary material for: TFRC, associated with hypoxia and immune, is a prognostic factor and potential therapeutic target for bladder cancer
Source: Eur J Med Res. 2024 Feb 9;29:112. doi: 10.1186/s40001-024-01688-9 (PMC10854140; doi:10.1186/s40001-024-01688-9)
Supplement: Supplementary file 3 — Additional file 3: Expression of 7394 genes in normal and tumor tissue samples. [file 40001_2024_1688_MOESM3_ESM.xlsx]

## Sheet: diff
gene	conMean	treatMean	logFC	pValue	fdr
TSTD1	53.3299	122.035	1.19428	5.70643e-05	0.000278197
DIAPH3	2.52188	5.69754	1.17584	1.12418e-06	1.03225e-05
LOH12CR2	3.51409	1.47841	-1.2491	0.000493985	0.00171413
FOXP2	6.42733	0.841297	-2.93353	1.78677e-08	3.70367e-07
AL161449.2	0.0197842	0.146511	2.88859	0.00748278	0.0167517
FOXD2-AS1	1.72467	6.03793	1.80774	1.9127e-07	2.4235e-06
NFE2L3	6.05075	21.1067	1.80252	1.00244e-06	9.40516e-06
GATA6-AS1	1.7154	0.359238	-2.25553	1.2559e-09	5.17433e-08
DHTKD1	14.6224	30.663	1.06833	5.75683e-06	4.0282e-05
AL078587.2	0.323626	0.892515	1.46355	0.00764492	0.017057
FOXN3	38.3612	12.8495	-1.57794	1.41172e-06	1.24116e-05
SLC38A7	6.47829	15.6518	1.27264	6.19865e-10	3.14781e-08
SLC24A2	0.0387158	0.342844	3.14656	7.42389e-07	7.2963e-06
AC009320.1	0.403326	0.109167	-1.88541	2.6631e-05	0.000146928
MT1G	14.0683	28.2666	1.00665	0.0160237	0.0316725
AC006557.1	0.210347	0.486858	1.21073	0.00257942	0.00688342
GSTM5	12.613	2.09361	-2.59085	4.44537e-11	5.27087e-09
AL109917.1	0.608389	1.70835	1.48954	0.000104634	0.000463119
CREB3L3	0.0871895	0.285544	1.71149	0.00750562	0.0167926
RUSC2	41.6428	12.5466	-1.73077	2.1312e-05	0.000121525
MIR221	26.8756	2.91123	-3.2066	7.72552e-10	3.67076e-08
AC024937.3	0.157311	0.652265	2.05184	3.15915e-07	3.6357e-06
AC005005.4	0.00917368	0.0199951	1.12408	0.0161809	0.0319392
SNORD114-3	0.875158	0.409488	-1.09572	1.99044e-06	1.65324e-05
BOC	17.7272	3.52758	-2.32922	1.41941e-08	3.1066e-07
AP002981.1	0.00896316	0.128534	3.842	2.97321e-05	0.000161351
KCNMB2-AS1	0.679047	2.53936	1.90288	9.73025e-06	6.26888e-05
UCN2	0.823832	6.01785	2.86883	9.68952e-06	6.24889e-05
AL031595.2	0.0403421	0.0130235	-1.63116	2.48956e-05	0.000138895
SLC29A2	4.65408	17.0309	1.87159	2.41338e-07	2.92047e-06
PHC2-AS1	0.193468	0.805067	2.05701	0.000200894	0.000802955
AL031600.1	0.829705	2.42817	1.5492	2.42649e-05	0.000136082
AC118553.1	0.287479	0.638585	1.15142	0.000270186	0.0010274
KRT8P3	2.81998	7.33892	1.37988	0.00179434	0.00506997
AC092155.1	0.0437368	0.0163393	-1.4205	1.12747e-05	7.08899e-05
RNF128	43.3825	89.5199	1.0451	0.0255367	0.0467374
STON1-GTF2A1L	0.330111	0.0368063	-3.16492	4.47394e-05	0.000227463
NPTX1	2.65263	0.96728	-1.45542	2.97428e-08	5.44883e-07
CEP83-DT	0.305842	0.739401	1.27357	7.90044e-05	0.00036584
HPD	4.55203	1.44733	-1.65312	7.38862e-05	0.000345792
TCEAL3	80.734	34.9529	-1.20776	1.4299e-05	8.672e-05
SCARA5	96.4803	2.64871	-5.18687	1.14241e-12	6.28278e-10
GKAP1	7.37062	3.64361	-1.01642	0.000526219	0.00180802
AC024060.2	8.32735	17.1981	1.04632	6.12746e-06	4.2464e-05
SACS	8.20741	3.59465	-1.19107	0.00334687	0.00855688
AC000085.1	0.465932	0.173021	-1.42917	0.00117353	0.00354612
ZBED9	0.457689	1.44141	1.65504	0.000112551	0.000491589
AC092807.3	0.898405	0.248453	-1.85439	9.26749e-05	0.000419227
CDK15	0.663253	0.189427	-1.80792	1.54947e-08	3.32988e-07
COL11A1	0.256779	14.5611	5.82545	9.61538e-08	1.38699e-06
AC006262.1	0.135226	1.41217	3.38446	0.000429397	0.00151955
SEPTIN3	0.828774	4.28299	2.36957	5.57095e-05	0.000272466
FSD1	0.756011	5.75425	2.92815	0.000111741	0.000488628
AC008870.4	0.151926	0.425153	1.48461	0.00289331	0.00757713
BEST3	0.0074	0.500232	6.07893	0.00150419	0.0043671
DPP6	0.414568	0.150098	-1.4657	0.00108154	0.00331345
AC139887.5	0.0515632	0.16688	1.6944	0.00107897	0.00330599
ADAMTS20	0.0562632	0.537074	3.25486	0.000429446	0.00151955
H2BC11	1.79111	17.9942	3.3286	7.21082e-09	1.88841e-07
AC090907.3	0.148553	0.321574	1.11418	0.00516821	0.0123384
RUNDC3A	0.438232	1.77662	2.01937	0.0127629	0.0262175
AP003065.1	1.63663	3.93652	1.2662	0.000270285	0.0010274
AL445493.3	0.311337	0.0886478	-1.81232	0.000138325	0.000584891
CENPK	1.88086	8.17844	2.12044	4.38897e-09	1.28624e-07
DCLK1	5.49823	1.18123	-2.21868	1.71029e-08	3.59422e-07
DNASE2B	0.0589053	0.251283	2.09284	0.0017781	0.00503345
MROH6	8.09381	23.8247	1.55757	2.47821e-05	0.000138352
WNT2	1.60765	5.77149	1.84399	0.0121992	0.0252502
KRT8P13	0.226174	0.479986	1.08556	0.0089449	0.0194767
LINC01431	0.884905	1.86748	1.0775	0.000799188	0.00256582
ADH1C	64.1096	22.8921	-1.48569	5.84077e-05	0.000283942
UBXN11	9.18533	19.8592	1.11241	4.65595e-07	4.96686e-06
AC118755.2	0.0799842	0.380217	2.24903	0.00432211	0.0106145
TMEM254-AS1	1.22172	3.55597	1.54133	0.00303588	0.00789451
DIRC3	0.527453	0.137159	-1.94319	2.63292e-07	3.129e-06
AL356275.1	0.0908632	0.0287981	-1.65772	8.02246e-09	2.03898e-07
EDNRB	25.6612	6.96775	-1.88082	4.4391e-09	1.29799e-07
AC009220.1	0.471395	1.14721	1.28312	0.0142984	0.0287928
AC009102.2	0.737784	0.0524653	-3.81376	9.9898e-05	0.000446355
XRCC2	1.10723	6.07806	2.45665	1.55334e-10	1.22785e-08
AC011676.1	0.447121	0.899356	1.00823	0.0192863	0.0370421
CLIC4	414.897	98.7819	-2.07044	0.000852442	0.00270853
AC109597.2	0.403526	0.124378	-1.69793	1.02086e-06	9.56061e-06
AL117339.4	0.0847	0.265097	1.64609	0.0161797	0.0319392
AL390957.1	0.130195	0.447802	1.78219	0.00129761	0.0038553
FBXO30	14.8473	5.82836	-1.34904	0.000229896	0.000898316
AC063960.1	2.38352	0.928558	-1.36003	0.0111427	0.0234141
MBOAT7	65.2955	145.652	1.15747	2.33973e-06	1.89466e-05
AC090286.3	0.0356842	0.25963	2.8631	1.18598e-05	7.40819e-05
ITPR3	10.7528	31.8148	1.56499	8.49776e-06	5.60475e-05
AC025678.3	0.0616053	0.279944	2.18401	0.00183048	0.00515182
MZT2A	19.4227	39.682	1.03074	1.08885e-07	1.5321e-06
SNED1	4.57127	1.23385	-1.88943	9.63896e-09	2.32415e-07
FRMD5	0.370232	1.58898	2.1016	0.000630679	0.00210048
BBIP1P1	0.220526	0.838228	1.92639	0.000593366	0.00199549
KY	1.62727	0.157102	-3.37268	1.67046e-08	3.53077e-07
MNX1-AS2	0.309432	2.44238	2.98059	8.07667e-06	5.36121e-05
TCEAL2	12.5725	1.61068	-2.96453	1.28377e-10	1.07611e-08
FAM217A	0.0204105	0.0935311	2.19613	0.000503138	0.00174051
PRSS8	14.7153	72.5988	2.30263	1.46606e-06	1.28196e-05
TIPARP	106.316	29.2045	-1.8641	3.74631e-07	4.17031e-06
AC008798.2	0.0260579	0.174583	2.74412	0.000626557	0.00208836
AC025244.1	0.447732	1.04577	1.22386	0.00206612	0.00569896
AC005324.2	0.0934421	0.201549	1.10898	0.0120522	0.024996
OBP2A	0.0185789	0.372505	4.32552	3.09812e-05	0.000167246
TUBB3	0.142163	0.710569	2.32143	3.73605e-06	2.80157e-05
PSMG3	32.2154	88.907	1.46455	7.83952e-11	7.82378e-09
CRYBB3	0.535811	1.49748	1.48274	0.0084977	0.0186554
AC243830.2	0.518326	1.26498	1.28718	0.0238835	0.0442222
AL139128.1	0.199184	0.460466	1.20899	5.33578e-06	3.78275e-05
LINC02408	0.0584842	0.258639	2.14482	0.00125314	0.0037429
MAD2L2	19.1218	42.9688	1.16807	2.84004e-06	2.22723e-05
ACVR2B	2.10914	4.24515	1.00916	0.00263486	0.0070039
SLC25A39P1	0.0176421	0.314557	4.15623	0.00369243	0.00931322
MRGPRE	0.480447	0.127561	-1.91319	1.78551e-06	1.51493e-05
ADCK5	10.4015	23.3999	1.16971	3.45694e-08	6.10765e-07
AC131009.3	2.45181	7.26185	1.56649	7.21864e-08	1.10538e-06
AC091060.1	0.124779	0.263548	1.07869	0.00082056	0.00262368
AL360270.3	0.126374	0.392606	1.63538	2.02471e-06	1.67525e-05
FAT3	2.29703	0.632525	-1.86057	8.57853e-05	0.000392891
AC108860.1	0.321568	1.37563	2.09689	0.00431308	0.0105944
IGDCC4	5.08905	1.76779	-1.52545	2.45054e-06	1.97142e-05
APOD	197.461	81.4616	-1.27738	8.76429e-07	8.38414e-06
CPO	0.782111	0.309555	-1.33718	1.60563e-05	9.56495e-05
AC092375.2	0.737674	0.366083	-1.01081	0.000415561	0.00147974
AL137802.2	0.0471105	0.221283	2.23177	4.20339e-05	0.00021536
C1GALT1P1	0.116	0.923992	2.99376	0.00037198	0.00134776
CA15P1	0.0839842	0.279032	1.73224	0.0227828	0.0425007
LINC01134	0.184216	0.763147	2.05056	1.55759e-05	9.32826e-05
SLC9A5	0.475805	1.15752	1.2826	0.000389493	0.00139886
MRGPRF-AS1	0.961358	0.135193	-2.83006	1.20878e-10	1.02784e-08
KCNAB3	0.887042	1.8925	1.09322	0.000410913	0.00146541
AC004947.1	0.510784	0.123545	-2.04768	8.66445e-11	8.23433e-09
AC104794.4	0.0456842	0.619667	3.76173	0.0001787	0.000727176
PLP1	7.38775	0.367906	-4.32772	5.89064e-13	3.97214e-10
SERPINA10	0.00566842	0.193804	5.0955	0.00683842	0.015527
NFE2L1-DT	0.263063	0.830087	1.65785	2.30636e-07	2.81335e-06
AC005062.1	1.47177	0.326633	-2.17181	1.49529e-08	3.2452e-07
GNG11	66.4445	19.725	-1.75212	1.40143e-09	5.52581e-08
CFAP47	0.0529316	0.72847	3.78267	0.000322302	0.0011949
THSD7B	1.01853	0.340918	-1.57899	7.57183e-07	7.42232e-06
AC011239.1	0.418816	0.184459	-1.18302	0.000126034	0.000541959
RPSAP69	0.212584	0.887607	2.06189	1.06609e-05	6.76879e-05
LINC00634	0.113132	0.747757	2.72457	2.45482e-08	4.70365e-07
EMX1	0.109116	0.637541	2.54666	0.000203855	0.000813031
ARL4AP2	0.436168	0.912208	1.06448	0.013888	0.0280846
TMEM233	2.06356	0.865924	-1.25282	3.27576e-07	3.74323e-06
FAM85B	0.506463	0.165227	-1.616	0.00024853	0.000958664
RN7SL265P	0.726563	0.122421	-2.56924	0.00319303	0.00822948
CCDC77	5.33744	10.8806	1.02754	1.39844e-06	1.232e-05
AC026100.1	0.0647	0.281716	2.1224	0.000118647	0.000515252
AP006621.4	0.439963	1.05145	1.25692	0.011226	0.0235617
P2RX1	100.748	4.77292	-4.39973	1.72906e-09	6.3665e-08
GVQW3	0.301542	0.700149	1.2153	0.000235049	0.00091458
CEP72	3.11006	7.08041	1.18689	5.75683e-06	4.0282e-05
AC138409.1	0.0314158	0.521736	4.05376	0.000525803	0.00180731
RCBTB2	21.2669	10.3528	-1.03859	1.08906e-08	2.55446e-07
LINC02031	1.19474	0.467479	-1.35372	0.0156046	0.0310044
FANCI	3.94979	12.2154	1.62885	1.18988e-08	2.72659e-07
GAS1RR	1.42947	0.340899	-2.06806	7.90056e-07	7.68587e-06
FBXO32	109.374	29.3274	-1.89894	0.00147871	0.00430426
H2BP1	0.620268	0.227876	-1.44464	0.000354784	0.00129453
ARHGEF37	23.8007	6.40534	-1.89365	3.36748e-05	0.000179321
AC025280.2	0.227426	0.066042	-1.78394	1.01615e-06	9.52336e-06
MDFI	28.2532	81.1348	1.52191	0.000260561	0.000997331
CEP164P1	0.0163789	0.0437743	1.41824	0.00724026	0.0162948
LASTR	0.674884	6.29236	3.22089	2.73861e-05	0.000150203
TMEM229A	1.15839	0.232361	-2.31769	2.07376e-07	2.57889e-06
AC092849.2	0.0898789	0.304913	1.76234	0.000699117	0.0022915
GAS6-DT	7.55959	1.61816	-2.22396	1.71053e-05	0.000100742
MIR708	0.937705	0.398474	-1.23465	0.00702067	0.0158767
JUN	880.06	211.632	-2.05604	1.00771e-08	2.40732e-07
AL353622.2	0.155237	0.441383	1.50756	0.000333914	0.00123107
CACNB4	1.08759	0.195164	-2.47839	2.68191e-07	3.16684e-06
PAMR1	52.0177	7.08115	-2.87695	1.77875e-10	1.34831e-08
KIAA2012-AS1	0.134047	0.0476141	-1.49328	0.00100301	0.00310787
MAP1LC3C	1.09816	0.499326	-1.13703	3.4845e-05	0.00018464
BCO2	2.02165	0.736861	-1.45607	2.03654e-08	4.09657e-07
SHMT2	34.2239	96.964	1.50245	2.19131e-10	1.52671e-08
SAC3D1	10.9366	33.2607	1.60465	3.15251e-09	9.94946e-08
LILRA4	1.03299	0.497286	-1.05468	0.0125125	0.0257887
AL645608.1	0.649995	1.93337	1.57262	0.00136597	0.00402918
AC021683.2	0.418111	0.137928	-1.59997	2.05605e-09	7.22804e-08
RXRG	2.55263	0.257766	-3.30785	1.22495e-12	6.44782e-10
FLNA	2954.74	325.468	-3.18244	9.68956e-06	6.24889e-05
AL356489.2	1.60127	0.319147	-2.32693	8.90823e-08	1.30164e-06
FO393419.3	1.78361	0.824035	-1.11402	3.33857e-05	0.000178115
AL157871.5	0.209226	0.663131	1.66423	0.00066733	0.0022038
KIF12	0.484089	3.26956	2.75575	2.10102e-05	0.000120149
AC108718.1	0.622989	0.158515	-1.97459	0.000625076	0.00208477
CAVIN1	886.561	233.736	-1.92334	4.64223e-06	3.37152e-05
RPL5P4	2.46271	1.14425	-1.10584	0.00643316	0.014798
LINC01633	0.144711	0.598229	2.04753	1.16134e-05	7.27715e-05
IDI2-AS1	0.375695	0.841517	1.16343	0.0207607	0.039279
SCN3B	0.590121	0.204231	-1.53081	6.1921e-08	9.76467e-07
SKA3	3.49326	17.0089	2.28365	1.09524e-09	4.67928e-08
MRPS26	110.035	230.587	1.06734	3.61638e-09	1.10102e-07
AC130343.3	0.192395	0.417503	1.11772	0.0231432	0.0430271
AC005342.1	0.393132	0.0666129	-2.56114	0.000424924	0.00150685
PRR7	3.58257	9.01498	1.33133	3.25865e-06	2.49791e-05
ELOVL3	0.489463	2.09764	2.0995	0.00384428	0.00962544
SNORD124	0.577253	1.6606	1.52443	0.00168889	0.00481624
DDX39B-AS1	0.0913263	0.360934	1.98263	2.54881e-05	0.000141711
CD34	57.3186	13.6151	-2.07379	1.08241e-09	4.64754e-08
AC104459.1	0.0669421	0.611739	3.19193	4.9896e-06	3.57558e-05
BCLAF1P1	0.0691842	0.0241192	-1.52026	0.0221235	0.0414924
H1-4	0.698126	17.8869	4.67927	1.52089e-07	2.01496e-06
AC018688.1	0.185547	0.0443041	-2.06627	0.00150673	0.00437349
TMEM223	13.5392	28.6982	1.08382	7.06735e-10	3.44673e-08
EEF1A1P22	1.39768	0.662458	-1.07713	0.000227356	0.000890275
FKBP2	0.337168	0.945064	1.48694	1.67578e-07	2.17778e-06
AL353660.1	0.199932	0.0657347	-1.60478	1.91365e-06	1.60181e-05
AL451074.1	0.0357526	0.0792226	1.14786	0.0105953	0.0224501
SPARCL1	934.119	111.619	-3.06502	1.63537e-11	2.95601e-09
SIGLEC17P	1.69945	0.522454	-1.70169	2.13745e-08	4.24664e-07
SCN11A	8.64304	0.435425	-4.31104	1.67234e-06	1.43149e-05
AC005599.1	0.128221	0.296529	1.20954	0.0157286	0.0311989
CDC45	4.83614	24.7138	2.35339	8.6482e-10	3.98464e-08
WEE1	64.3181	20.4638	-1.65215	1.45461e-05	8.80329e-05
MYC	173.197	61.4656	-1.49456	1.39358e-05	8.49558e-05
AP000911.1	0.468963	0.118444	-1.98527	9.67643e-07	9.15507e-06
IMPDH1P9	0.0279105	0.156663	2.48879	0.00203665	0.00563157
CH25H	54.2405	6.47227	-3.06703	3.45482e-09	1.06183e-07
KRT18P52	0.0518842	0.131697	1.34385	0.0251072	0.0460786
H4C3	0.287268	9.06035	4.9791	9.75876e-06	6.28568e-05
KASH5	0.0228368	0.141557	2.63194	0.00733611	0.0164559
MIR616	1.08009	2.67816	1.31008	0.016165	0.0319128
AC008026.3	0.0389316	0.233788	2.58619	6.23052e-05	0.000299176
GPR19	0.354605	1.84964	2.38296	2.42556e-07	2.93382e-06
GPR87	0.753058	1.68468	1.16164	0.00154669	0.00447048
AL359636.2	0.229579	0.557932	1.2811	0.00151751	0.0043985
LINC02012	0.839584	2.08192	1.31016	0.025661	0.046912
OSTN	3.70559	0.163529	-4.50209	2.31024e-13	2.05914e-10
AC024884.1	0.0780842	0.294234	1.91386	0.00339	0.00865514
CNGB1	0.0983053	1.32129	3.74854	2.04278e-07	2.55204e-06
VIPR2	3.03831	0.273738	-3.4724	4.17084e-11	5.11084e-09
CITED4	30.0759	71.792	1.25521	0.00478867	0.0115897
PCDHGA12	1.43588	0.525171	-1.45108	0.000146632	0.0006147
PRKAA2	6.93102	1.20478	-2.5243	6.36832e-07	6.46047e-06
CACNB3	9.22553	22.388	1.27902	1.89338e-07	2.40374e-06
SLC22A11	0.0209105	0.794891	5.24846	0.0136346	0.027663
AC015849.4	0.141184	0.524799	1.89419	0.00581776	0.0136138
CRYGS	1.42802	3.51259	1.29852	1.51819e-05	9.14096e-05
ATAD5	1.46518	5.24044	1.83861	1.55687e-09	5.94415e-08
FGF14-AS2	6.50084	3.18358	-1.02998	6.99994e-06	4.75152e-05
SCUBE1	2.77947	0.441152	-2.65546	1.13477e-07	1.58381e-06
FAM229B	13.5018	6.41386	-1.07388	5.96591e-06	4.15316e-05
KCNMB3	0.331505	0.814043	1.29607	2.82701e-06	2.21835e-05
CDC37P1	0.0324684	0.162544	2.32372	0.0115263	0.0240909
AC025283.2	0.159947	0.0567932	-1.49381	0.000856586	0.00272103
AC116345.1	0.197468	0.0359345	-2.45818	0.000102005	0.00045412
AC012558.1	0.118784	0.0192133	-2.62816	3.48597e-08	6.15474e-07
AL390067.1	0.0739053	0.33065	2.16155	9.44853e-08	1.36592e-06
PABPC5	2.02708	0.456791	-2.1498	1.04377e-07	1.48291e-06
LINC01138	0.774679	1.74467	1.17128	8.27223e-07	7.9933e-06
NAV3	2.08547	0.657518	-1.66527	4.64512e-09	1.34157e-07
RAB37	5.45611	1.48421	-1.87818	3.33825e-09	1.03712e-07
AL359885.1	0.1687	0.0835774	-1.01327	0.00812695	0.0179558
AL354811.1	0.218689	0.0556032	-1.97565	0.000419732	0.00149252
WIPF3	4.97228	2.11971	-1.23004	0.0109	0.0229957
TLX1	0.368895	1.68611	2.19242	5.5202e-05	0.000270495
AC105118.1	0.0982947	0.954255	3.27919	0.000869988	0.0027548
FAM170B	0.0471684	0.0216364	-1.12436	0.00771585	0.017193
HMGN2P19	4.89237	0.508325	-3.26671	1.3032e-06	1.16316e-05
AC026904.2	0.322358	0.064926	-2.3118	5.10827e-08	8.33052e-07
TNS2	57.8423	14.1314	-2.03322	5.04575e-11	5.7709e-09
GUCA1C	8.39255	0.0642359	-7.02959	9.71028e-08	1.39984e-06
AL445363.1	0.0748842	0.0248539	-1.59119	5.61414e-05	0.000274191
AL358472.5	0.232605	0.672643	1.53196	5.5927e-05	0.00027344
SNORD123	5.15366	13.0281	1.33796	0.0031837	0.00821116
HMGN1P4	0.168811	0.391727	1.21445	0.00345083	0.00879049
MYADML2	0.0237	0.140433	2.56693	0.00416692	0.010294
AC015923.1	0.0209737	0.595657	4.82783	0.00110802	0.00337816
SCX	3.10779	9.63322	1.63213	7.73176e-07	7.55008e-06
GPER1	7.34106	1.8426	-1.99425	1.9718e-07	2.48499e-06
AC080080.1	0.291216	0.968192	1.7332	7.10594e-08	1.09073e-06
GGTA1	6.83193	2.91356	-1.22951	2.95846e-08	5.43112e-07
MFSD13A	3.27417	9.13107	1.47966	4.86075e-09	1.3883e-07
IBSP	0.147637	6.12344	5.37422	1.63935e-08	3.47327e-07
BRI3BP	5.66337	15.127	1.41739	8.22621e-08	1.22413e-06
SETP5	0.0834684	0.554967	2.7331	0.00116628	0.0035279
AC046143.2	2.98986	6.43677	1.10626	1.55134e-06	1.34516e-05
AC006023.2	0.0929474	0.6132	2.72187	0.00116055	0.00351181
PPIAP52	0.0381105	0.239125	2.64951	0.000739445	0.00240115
RPSAP70	2.57068	1.08659	-1.24234	2.57622e-07	3.07884e-06
LMX1A	0.345553	0.0327934	-3.39743	1.24468e-13	1.2869e-10
MROH3P	0.577142	1.86388	1.69131	0.0149732	0.0299553
TSPAN7	33.4023	14.0952	-1.24475	2.1309e-09	7.38333e-08
AC012085.2	11.428	0.583628	-4.29138	4.26353e-11	5.16882e-09
CACNB2	6.78601	0.926973	-2.87196	6.95052e-07	6.9232e-06
LIX1L	37.8152	16.5141	-1.19527	1.104e-05	6.96007e-05
MOV10	20.6062	41.379	1.00582	4.01531e-07	4.39779e-06
FOXD3	1.00494	0.232877	-2.10946	1.00596e-09	4.41074e-08
AL662844.4	3.45096	1.60439	-1.10498	1.67462e-05	9.90516e-05
AC112907.2	0.878458	2.68895	1.614	0.00229761	0.00623298
AL117336.1	8.15136	2.89234	-1.4948	3.7463e-07	4.17031e-06
ESR1	7.34409	1.28531	-2.51447	5.88119e-08	9.34339e-07
AC061975.1	0.0583947	0.709966	3.60384	0.000533222	0.00182769
AL031186.1	1.34909	3.51418	1.3812	4.33832e-05	0.000221222
LINC01641	0.0479368	0.00893981	-2.42282	3.74758e-06	2.80857e-05
MEX3A	3.9623	23.0845	2.54252	1.76737e-08	3.67817e-07
RAB9B	19.809	1.85644	-3.41554	1.26607e-06	1.13709e-05
AC125611.1	0.667442	2.15765	1.69275	0.000595572	0.00200187
PLS3-AS1	0.245447	0.612319	1.31887	0.00524064	0.0124906
ZFP36	3045.95	428.445	-2.82971	1.4785e-10	1.17589e-08
AC012433.2	0.196621	0.0109124	-4.17138	6.14856e-11	6.62636e-09
AC122718.1	2.24776	0.681792	-1.72109	1.78089e-07	2.29081e-06
LMO7DN	0.235826	0.0998998	-1.23917	0.000127292	0.000546735
LHX9	0.0147	0.175208	3.57518	0.000361836	0.00131566
PIK3R1	32.6554	16.3143	-1.00118	0.000182511	0.000739078
AC004895.1	0.0708263	0.199563	1.49449	0.000201732	0.000805808
MTURN	49.9613	12.6181	-1.98531	1.06519e-08	2.51214e-07
LPO	0.00576316	0.0777954	3.75475	3.167e-05	0.000170508
ADAMTSL1	2.65957	1.02551	-1.37485	1.46738e-07	1.95309e-06
ADGRB3	3.29718	0.388495	-3.08527	3.80324e-11	4.93278e-09
RPL5P13	0.0311105	0.271784	3.12699	0.00600534	0.0139785
CHAF1A	14.0229	32.2329	1.20075	8.48758e-08	1.25332e-06
NSUN5P2	0.140126	0.386062	1.4621	0.000243346	0.000941477
C12orf56	0.669674	1.77302	1.40468	0.0116405	0.0242943
CCDC69	151.827	22.59	-2.74868	8.45102e-11	8.2121e-09
LINC02041	1.84927	8.18419	2.14588	0.000483891	0.00168385
SPACA6P-AS	0.0408789	0.219923	2.42757	4.85904e-05	0.000243168
AC092119.2	0.591263	1.74025	1.55742	1.66751e-05	9.86987e-05
SLC15A1	1.85028	11.5149	2.63768	0.00058027	0.00195783
AC104088.1	0.0731842	0.17566	1.26318	0.027454	0.0496197
ENTPD6	18.4349	37.6154	1.02889	3.0066e-08	5.47287e-07
DACT3	36.6402	4.06582	-3.17181	1.70905e-09	6.33794e-08
TOMM40P2	0.199626	1.35738	2.76545	4.96976e-07	5.25607e-06
C7	128.071	8.56027	-3.90314	3.3174e-11	4.52349e-09
GAPDHP52	0.114574	0.2886	1.33279	0.00137145	0.00404148
EFR3B	1.6918	0.651372	-1.37701	0.00104996	0.00323205
PRAL	0.0366737	0.15111	2.04279	0.000758175	0.0024515
OTOF	0.155489	1.42081	3.19183	5.63827e-05	0.000275237
AC055811.3	0.0300947	0.181716	2.5941	0.00494348	0.0118996
AC108463.1	0.879037	2.83376	1.68872	2.87783e-05	0.000156741
IKBKGP1	0.0714158	0.188402	1.3995	0.00227644	0.00618732
ONECUT1	0.0111105	0.103155	3.21481	0.005449	0.0128897
TRMU	6.23826	12.7011	1.02574	1.38853e-08	3.06495e-07
HHATL	0.120095	0.0548558	-1.13046	0.000129383	0.000553764
ANO1	11.6332	34.3129	1.5605	0.00988587	0.0211707
GNRH2	0.456916	1.00693	1.13996	0.0266709	0.0484479
AC021546.1	0.713105	0.0514937	-3.79165	3.6011e-12	1.12146e-09
POLA2	2.16519	5.41855	1.32341	7.05094e-09	1.85972e-07
ZNF107	3.20972	8.19679	1.35261	4.8124e-06	3.47073e-05
INA	11.3663	42.0533	1.88745	0.0108413	0.0228887
PCSK4	1.23393	2.80358	1.18401	0.00240007	0.00647027
ESPNP	0.00876842	0.128303	3.87109	0.000215479	0.000851636
CCSAP	3.72809	9.09769	1.28706	6.53391e-08	1.01618e-06
ARMCX1	46.4803	13.8907	-1.7425	3.39198e-07	3.84712e-06
FAM225A	0.105905	0.421503	1.99277	0.000293884	0.00110219
AC087276.2	0.131905	0.336995	1.35322	0.00502022	0.0120485
TTLL11	5.90627	2.71046	-1.12371	0.000410913	0.00146541
PRELP	159.845	11.9829	-3.73763	2.3295e-10	1.60568e-08
KLHL41	13.2996	0.501625	-4.72863	1.63661e-08	3.47032e-07
FBXL6	7.11125	24.0009	1.75491	7.87305e-12	1.867e-09
PRICKLE2	11.3912	2.52401	-2.17413	4.33938e-09	1.27459e-07
GRB14	0.592705	1.91673	1.69326	0.025786	0.0471004
ITPK1P1	0.0404474	0.185781	2.19949	0.00274674	0.00725133
DHDH	2.03576	5.85548	1.52422	0.00448825	0.0109632
MMP14	195.639	429.428	1.13422	0.000231602	0.000903206
LCN6	0.329532	0.0488748	-2.75326	1.18934e-13	1.28092e-10
KRT18	293.886	931.725	1.66465	1.13309e-05	7.1174e-05
ACTA2-AS1	8.4363	1.10447	-2.93326	1.20712e-07	1.66602e-06
PPARGC1B	6.65692	2.63495	-1.33708	1.19347e-05	7.446e-05
CACNA1C-IT2	0.4331	0.0591265	-2.87282	7.94528e-06	5.29477e-05
AC074131.1	0.979579	0.156934	-2.64201	1.27098e-07	1.73917e-06
CCIN	0.946732	0.340522	-1.47521	1.54682e-05	9.28089e-05
LINC02257	0.0784368	1.3824	4.1395	6.28743e-05	0.000301573
AC011322.1	0.694026	1.61485	1.21833	0.0142928	0.0287871
ABI3BP	33.638	3.35792	-3.32445	1.07113e-10	9.48174e-09
AC073611.1	0.136095	0.372663	1.45326	3.05634e-06	2.36818e-05
HNF1A-AS1	0.00934737	0.214453	4.51996	0.00461061	0.0112313
AL355834.2	0.183889	0.537869	1.54842	0.0096099	0.020698
ZNF761	6.38517	16.5179	1.37123	7.06227e-06	4.78997e-05
AC112721.1	0.0257684	2.08159	6.33594	2.35308e-06	1.90427e-05
AC091153.2	0.0378053	0.259818	2.78084	0.000103921	0.000460746
PPP1R14C	5.03613	23.3345	2.21208	9.43896e-06	6.1179e-05
AC003005.2	0.0638	0.20815	1.70599	0.009903	0.021202
AC106881.1	1.92052	0.302232	-2.66776	3.53848e-08	6.22195e-07
C19orf73	1.84846	5.04781	1.44934	1.49773e-07	1.9888e-06
SRRM1P3	0.0309	0.110325	1.83608	0.00125551	0.00374831
BHMT2	19.3332	1.31603	-3.87682	1.81364e-11	3.14517e-09
RCCD1-AS1	0.137695	0.548561	1.99418	2.23177e-09	7.70211e-08
DRC7	0.0246579	0.115892	2.23266	0.00129051	0.00383681
LONRF3	4.64333	1.88964	-1.29705	0.000296104	0.00110859
ZNF556	0.139742	1.09766	2.97359	3.63676e-05	0.000191413
AC097717.1	0.0161947	0.0491762	1.60244	0.00291106	0.0076159
SCO2	0.318268	1.29061	2.01973	0.000107916	0.000474992
HID1	21.0288	45.8807	1.12552	0.0106094	0.022467
BDNF	2.38094	0.6352	-1.90625	5.75872e-09	1.5937e-07
NDUFV2	0.509458	1.22811	1.26941	0.000520712	0.00179172
AC010271.1	0.4701	0.948975	1.0134	0.00675768	0.0153788
SIM2	0.512089	3.65211	2.83426	3.38347e-08	6.0234e-07
AC244157.2	0.253447	0.0584624	-2.11611	0.00181561	0.00511888
AL512329.2	2.82974	0.81689	-1.79245	1.59981e-07	2.10121e-06
BMPR1AP2	0.103237	0.0457289	-1.17478	0.00677865	0.0154075
MST1P2	0.938489	3.83076	2.02922	1.15677e-06	1.05259e-05
AC138207.4	1.19508	2.79333	1.22488	0.000140094	0.000591017
UBE2Q2L	0.145663	0.0601699	-1.27552	0.00128933	0.00383374
AC008687.4	0.108932	0.966474	3.14931	2.13052e-09	7.38333e-08
FRY	16.3605	6.56523	-1.3173	3.3799e-06	2.57634e-05
AC104117.3	1.91872	0.617546	-1.63553	5.11085e-06	3.65335e-05
TCAP	1.62746	8.95476	2.46003	0.0251665	0.0461579
DMD	25.5941	1.99955	-3.67806	4.81076e-08	7.90519e-07
PYGO1	4.78306	2.04535	-1.22559	8.74858e-05	0.000399176
AC021491.2	0.121026	0.341294	1.4957	0.00214099	0.00587788
SFRP5	3.67206	0.544941	-2.75242	3.42352e-08	6.06519e-07
AC012186.3	0.0592895	0.245426	2.04944	0.0260514	0.0475247
SERPINB11	5.85292	1.04167	-2.49025	0.00398648	0.0099213
GGN	0.3417	0.755506	1.14471	0.000225683	0.000884392
AL110115.2	0.262437	0.536473	1.03154	0.00650348	0.0149305
ZNF468	6.65388	15.1819	1.19009	7.06228e-06	4.78997e-05
AC091825.3	2.20371	0.880097	-1.3242	3.83928e-06	2.86567e-05
PDZPH1P	0.0786789	0.0209138	-1.91152	1.8446e-05	0.000107628
KCNK2	2.55922	0.525608	-2.28365	2.91173e-09	9.39605e-08
THRA	34.0128	11.5692	-1.55579	1.50812e-06	1.31297e-05
WDHD1	3.18961	10.3814	1.70256	1.71034e-08	3.59422e-07
ALDH1B1	305.336	53.1317	-2.52275	0.000223191	0.00087662
SGO2	2.3649	6.54735	1.46913	2.81989e-07	3.29663e-06
AC062037.3	0.0579947	0.148019	1.35179	0.000472989	0.00165236
AC114489.1	0.317547	1.67245	2.39692	5.1154e-05	0.000253495
ADCY5	33.1972	3.45838	-3.26289	3.62721e-11	4.78348e-09
AC105219.1	0.7973	3.74349	2.23119	0.000192757	0.000775107
ARX	0.0111105	0.396767	5.15829	0.000148531	0.000621839
OR51E1	0.487916	1.00241	1.03876	0.00677122	0.015392
MIR4269	4.57344	0.402889	-3.50482	2.63612e-12	9.20791e-10
ZNF454	1.36901	0.532901	-1.36119	1.89105e-05	0.000109842
ZEB2	10.0243	2.80468	-1.8376	3.56979e-08	6.25574e-07
FCER2	5.8415	2.22895	-1.38998	8.87551e-07	8.48112e-06
MIR548AN	1.01055	3.73536	1.88611	0.0149425	0.0299127
PRDM11	4.54758	2.20118	-1.04682	2.21309e-06	1.80797e-05
ARHGAP11B	0.1425	0.702642	2.30183	7.95932e-10	3.76799e-08
MRGPRF	73.9835	8.88463	-3.05782	7.36316e-11	7.49303e-09
CRYM	17.3374	3.57229	-2.27897	8.34543e-10	3.88771e-08
AC074044.1	0.262332	0.730981	1.47844	2.40182e-05	0.00013486
CSP2	0.651863	0.192657	-1.75854	1.98325e-06	1.6478e-05
ATP2B4	166.061	43.2622	-1.94054	2.60537e-05	0.000144143
AC006017.1	0.334526	0.943285	1.49557	0.000599251	0.00201136
HLF	20.4138	0.859307	-4.57023	1.29205e-12	6.5484e-10
TRIM61	1.07281	0.504653	-1.08803	2.09529e-05	0.000119867
AP001107.5	17.936	1.02764	-4.12545	2.197e-12	8.35119e-10
TSPAN18	42.0899	7.09053	-2.56951	6.81419e-08	1.05343e-06
MRGBP	17.4931	38.3095	1.13091	3.18884e-09	1.00152e-07
PRCD	1.13639	0.486598	-1.22366	1.566e-06	1.3547e-05
MIR202HG	0.171384	0.0326932	-2.39017	9.307e-08	1.3515e-06
AC233976.1	0.0381368	0.0142155	-1.42372	2.46723e-05	0.000137888
LINC02604	5.53814	11.2878	1.02729	0.000134854	0.000572086
AC006058.3	0.113721	0.946179	3.05661	0.00434244	0.0106584
ELOVL2-AS1	0.148305	0.0466294	-1.66926	0.00382892	0.00959663
AL023755.1	0.0349684	0.605034	4.11289	7.81952e-06	5.22811e-05
C1S	303.182	139.516	-1.11975	3.23167e-05	0.000173447
SNTG2-AS1	0.8449	0.340754	-1.31005	1.93362e-06	1.61592e-05
AL713899.1	0.568111	4.45147	2.97004	0.000344506	0.00126309
LRP2	0.0407421	0.304843	2.90347	3.30503e-05	0.000176797
AL138995.1	1.20223	0.380746	-1.65881	8.32604e-08	1.23401e-06
ARHGAP28	3.4201	1.61953	-1.07846	0.00166132	0.00474809
CTNNA3	2.17726	0.296851	-2.8747	5.03053e-07	5.30732e-06
FLRT2	2.09177	0.902987	-1.21195	1.10295e-06	1.01818e-05
ISG15	126.907	728.88	2.52191	5.40499e-08	8.70456e-07
LINC01412	0.471421	0.0807505	-2.54547	1.63603e-15	3.83962e-12
LINC01936	0.833568	0.247132	-1.75402	1.24226e-06	1.11842e-05
LONRF2	6.49778	0.85881	-2.91954	1.57222e-06	1.35961e-05
B4GALNT2	0.00784737	0.377306	5.58738	0.00163103	0.00467341
OLFML1	22.1079	4.48901	-2.3001	2.71534e-09	8.96379e-08
DUSP5P1	0.117842	1.45465	3.62574	1.15692e-06	1.05259e-05
LINC00327	0.585358	0.199537	-1.55266	0.000273424	0.00103781
AC092811.1	0.988689	0.0895167	-3.46529	2.23935e-08	4.37842e-07
APOBEC3H	2.147	4.38112	1.02898	0.0147478	0.0295733
AL078644.1	0.630868	1.50899	1.25817	2.70478e-05	0.000148688
AC018641.1	0.4312	1.58437	1.87748	0.000560677	0.00190539
PPIAP65	0.317537	0.698673	1.13769	0.00514169	0.012291
TSLP	5.89514	1.37096	-2.10434	2.44921e-08	4.69642e-07
FANCE	9.25455	19.1539	1.0494	6.13184e-05	0.000295291
INPP5A	54.1492	21.1008	-1.35964	2.68749e-06	2.12825e-05
AL162574.2	0.269979	1.58986	2.55798	0.0205978	0.039036
RNF122	64.6463	16.6904	-1.95355	1.92862e-08	3.93146e-07
CPNE6	1.74773	0.133019	-3.71578	3.9805e-08	6.84551e-07
TTYH3	25.9887	80.0809	1.62358	1.81143e-09	6.58533e-08
AC108667.2	0.0275158	0.11643	2.08113	0.017151	0.0335493
AGAP2	2.18176	4.40758	1.01449	0.00856934	0.0187887
AC087163.2	0.198947	0.404381	1.02333	0.00668469	0.0152489
CD24	311.792	798.76	1.35718	0.0181196	0.0351223
AC084783.1	0.0148789	0.413357	4.79604	0.00190266	0.00531962
HDC	5.46571	1.22576	-2.15673	1.18987e-08	2.72659e-07
DMBX1	0.787932	4.92174	2.64303	0.000183866	0.00074394
SLC25A4	54.7125	17.8542	-1.61561	2.2131e-06	1.80797e-05
LINC00659	0.0332632	0.218452	2.71532	0.00543489	0.0128681
C21orf58	1.35879	7.9882	2.55555	2.14508e-11	3.55424e-09
REM1	3.67233	1.81909	-1.01348	4.17728e-07	4.54247e-06
AC005064.1	1.08317	0.224484	-2.27057	0.0158718	0.0314059
PALM2AKAP2	28.5891	9.14141	-1.64497	1.8368e-06	1.55054e-05
TRIB1	284.015	84.6887	-1.74573	0.000108762	0.000477701
STK32C	7.05073	16.6299	1.23794	7.5837e-07	7.42232e-06
GOLGA8N	0.4176	0.205846	-1.02056	0.000513448	0.00177002
ARL6IP1	122.139	252.732	1.04908	9.37401e-07	8.89499e-06
AC024940.5	0.0418579	0.191057	2.19043	0.00705138	0.0159294
EEF1A1P11	14.8221	6.08265	-1.28498	4.43217e-07	4.77146e-06
FKBP1BP1	0.349605	0.091059	-1.94085	1.32208e-08	2.969e-07
LINC02195	1.08557	4.2298	1.96214	0.00389867	0.00974215
WRAP73	6.80977	14.1893	1.05913	8.0544e-10	3.80536e-08
AC008496.2	0.0964	0.339881	1.81792	0.0205927	0.0390291
DKK1	156.569	47.5351	-1.71974	0.00430607	0.0105782
TRIM46	1.03214	2.29116	1.15044	0.00700537	0.0158435
MELTF-AS1	1.43707	6.40085	2.15513	2.23185e-09	7.70211e-08
AC007497.1	0.408147	1.11206	1.44607	0.000201032	0.000803381
AC080023.1	0.390126	0.841107	1.10835	0.00768595	0.0171382
CENPI	1.46645	6.1123	2.05939	1.60159e-08	3.41568e-07
AL109741.1	2.80632	1.00992	-1.47444	2.44309e-05	0.000136775
NDUFB1P1	0.149632	0.492277	1.71805	0.00496313	0.0119337
AC026191.1	0.0918368	0.285183	1.63475	0.0115249	0.02409
AC011912.1	0.347368	0.128037	-1.4399	4.01301e-05	0.000207249
AL449423.1	0.0188842	0.397469	4.39559	0.000179965	0.000730716
AL139289.1	1.61279	5.23786	1.69941	6.4656e-08	1.0092e-06
PKD2L1	0.147316	0.446397	1.59941	0.0135582	0.0275507
C1orf159	5.50521	13.1991	1.26157	4.70974e-08	7.7937e-07
AC135048.4	0.0606	0.155535	1.35985	0.000677785	0.00223319
AC103691.1	0.587811	1.66043	1.49814	0.00920447	0.0199541
AL590009.1	0.0695789	0.212375	1.60989	0.00726103	0.0163259
LINC02416	0.284021	1.00969	1.82984	2.30106e-05	0.000130006
AC016590.4	1.10227	0.26393	-2.06225	5.67155e-07	5.85924e-06
AC022710.1	0.0563474	0.0115864	-2.28191	1.43458e-10	1.15159e-08
AL161756.1	0.0644158	0.260043	2.01326	7.45701e-09	1.92949e-07
AC011773.3	0.0456737	0.1485	1.70103	0.00278129	0.00732832
CHRM2	16.4946	0.874252	-4.2378	7.25169e-11	7.45834e-09
LINC02587	0.9548	0.280913	-1.76508	8.2759e-08	1.2294e-06
EBF1	15.0048	2.74103	-2.45264	3.19722e-10	2.02058e-08
AC008992.1	0.228279	0.0586706	-1.96009	1.03487e-05	6.60803e-05
NALT1	8.2282	3.18612	-1.36878	0.00136299	0.00402129
ZBED6CL	4.5808	11.2997	1.30261	0.00217086	0.0059441
LINC01819	2.79593	15.9114	2.50867	0.0031205	0.00808042
SAMD5	4.88985	2.39205	-1.03154	0.000353545	0.00129074
DDX39A	37.6654	86.0067	1.19121	1.6697e-09	6.21879e-08
AC073548.2	0.0810368	0.178323	1.13784	0.00479995	0.0116156
EMP1	369.548	62.0364	-2.57457	4.05313e-09	1.20697e-07
SORBS2	40.8669	3.56109	-3.52054	6.73853e-10	3.324e-08
LINC01910	0.00687368	0.218175	4.98826	9.11534e-05	0.000413067
CCNE1	7.37376	38.0706	2.36821	9.50672e-10	4.23672e-08
RHOJ	23.7581	6.58199	-1.85183	6.6587e-10	3.29721e-08
Z73420.1	0.209	0.523329	1.32421	0.00698886	0.0158172
KISS1	2.72728	28.9063	3.40585	0.00619557	0.0143382
AC006270.1	0.299016	2.37899	2.99206	7.64852e-05	0.000355638
AC004687.2	0.0265158	0.06241	1.23492	0.00685282	0.0155501
DMRT1	0.0067	0.121086	4.17573	0.00518442	0.0123725
MAS1L	0.504616	0.0549568	-3.19882	2.39507e-12	8.59831e-10
RPL39P18	0.325868	0.833098	1.3542	0.00709681	0.016018
CAMK2N1	88.8618	197.342	1.15106	0.0152153	0.0303509
BAG3	234.64	97.5687	-1.26596	4.30326e-05	0.000219736
FLVCR1	4.10993	10.4915	1.35204	1.23639e-06	1.11391e-05
LARGE1	13.1904	5.49522	-1.26323	3.6257e-05	0.00019087
CENPW	31.618	77.8842	1.30058	1.65338e-05	9.79521e-05
AC009121.3	0.2974	0.761316	1.35609	0.00265012	0.00704019
AC005775.1	0.232458	0.526726	1.18008	0.00135389	0.00399856
GSTCD-AS1	0.0867421	0.347612	2.00267	3.89004e-05	0.000202719
CALR	503.922	1121.41	1.15404	1.369e-09	5.44398e-08
LINC00628	0.173384	0.583983	1.75196	0.000334019	0.00123128
SCD	71.3024	296.473	2.05588	2.11262e-06	1.73908e-05
AC137695.3	0.628416	1.78872	1.50913	9.12905e-08	1.3279e-06
KRT12	0.153579	0.77721	2.33932	0.0122133	0.0252773
AP006621.6	0.410442	1.21208	1.56224	1.52867e-07	2.02115e-06
AC007066.3	0.157032	0.599539	1.9328	0.000174808	0.000714038
SALL3	0.545	0.12297	-2.14795	0.000262492	0.00100338
TRIM15	0.0668211	0.605877	3.18065	0.00347669	0.00885112
AC233280.1	0.0935211	0.540431	2.53075	8.9123e-09	2.20129e-07
CD69	19.3746	8.44567	-1.19788	1.67579e-07	2.17778e-06
AL356094.2	0.198795	0.0390456	-2.34805	1.02316e-10	9.1829e-09
AL445072.1	0.0412789	0.536608	3.70039	0.000829713	0.00264542
CCND2-AS1	0.587842	0.177425	-1.72822	1.40207e-08	3.08831e-07
SH3D19	51.5984	18.2047	-1.50302	2.85478e-05	0.000155676
AC005730.2	0.1758	0.0795665	-1.1437	0.000154693	0.000643676
TMC6	13.7122	35.6372	1.37792	3.20689e-08	5.77643e-07
LINC02716	1.17544	0.482174	-1.28557	3.92138e-07	4.32053e-06
AC013394.1	0.203084	0.626162	1.62446	0.0189174	0.0364499
AC008581.2	0.0338211	0.0129209	-1.38822	0.00105633	0.00325059
RPS3AP7	0.366042	0.155585	-1.23431	0.000112907	0.000493059
VSTM2A-OT1	0.130205	0.00930024	-3.80738	1.37962e-08	3.05835e-07
LMOD3	2.71004	0.278762	-3.28121	8.94087e-08	1.30567e-06
PPARGC1A	2.43586	0.681825	-1.83696	9.48794e-09	2.30276e-07
LPP	115.665	17.7083	-2.70745	1.179e-06	1.07004e-05
AL096803.3	0.0476947	0.173706	1.86474	0.00809145	0.0178958
CENPS	1.45427	3.04594	1.0666	4.34558e-07	4.69584e-06
TSC22D3	168.409	66.2783	-1.34536	3.49454e-09	1.07022e-07
MAS1	0.0213	0.00709782	-1.58541	3.74688e-05	0.000196171
HMMR	3.62687	16.5475	2.18982	5.44288e-09	1.52095e-07
LINC01977	0.181116	1.05272	2.53913	1.93344e-06	1.61592e-05
AC010422.4	0.3176	0.828083	1.38256	0.000365262	0.00132695
TNFAIP6	32.9162	11.6043	-1.50413	0.0018526	0.00520445
SCN7A	5.2564	0.405724	-3.6955	3.11932e-12	1.0402e-09
AC017033.1	0.371121	0.178069	-1.05946	2.88019e-05	0.000156797
HS3ST4	1.50843	0.468324	-1.68747	9.10297e-05	0.000412579
RDH5	1.06631	0.467333	-1.1901	0.00426779	0.0105024
EIF2AK1	55.8507	116.624	1.06222	7.77261e-10	3.68636e-08
AC126468.1	0.112753	0.0489954	-1.20244	0.000316187	0.00117476
FCER1A	18.3168	4.1725	-2.13418	1.09436e-09	4.67928e-08
TSHZ3	16.925	4.31577	-1.97146	1.83655e-07	2.35007e-06
ACYP1	7.23956	18.4826	1.35219	5.63326e-10	2.98378e-08
AP003108.5	0.153321	0.730576	2.25248	0.00549815	0.0129893
EIF5AP3	0.277116	0.703932	1.34495	0.0127451	0.0261873
AC005274.1	0.206216	0.0789318	-1.38548	0.00379724	0.00952823
DHRS7C	0.210542	0.050724	-2.05337	1.78255e-15	3.83962e-12
AC084033.1	0.0538368	0.261164	2.27829	0.00285304	0.00748684
LAMTOR5-AS1	0.160279	0.343976	1.10172	1.05252e-05	6.71077e-05
AC021231.2	0.446884	0.207953	-1.10364	0.00013516	0.000573287
LINC02771	0.0382632	0.30247	2.98276	0.00273774	0.00722978
AC007750.1	0.0296947	0.173082	2.54318	0.000113916	0.000496627
SYT12	0.877326	3.0978	1.82006	0.0196468	0.0375782
PRSS41	0.0627474	1.0684	4.08975	0.00938271	0.020283
RASGEF1C	0.903521	0.28789	-1.65004	6.35257e-10	3.2008e-08
AC020978.1	0.0797895	0.333482	2.06334	0.000328172	0.00121405
JUND	721.684	274.916	-1.39238	5.94354e-08	9.43085e-07
RPS3AP38	0.239295	0.705697	1.56026	0.00420233	0.0103728
PIMREG	3.51102	17.2352	2.29539	1.04182e-08	2.47283e-07
SLC26A6	3.28953	12.6666	1.94507	6.33247e-11	6.7637e-09
MRPS9-AS1	0.287942	0.623642	1.11494	0.00161866	0.00464367
KCNE4	52.963	5.2159	-3.344	1.99783e-06	1.65778e-05
AC008147.4	0.0234053	0.176168	2.91205	0.000214692	0.000849697
AL132640.2	0.0392	0.113785	1.53738	0.00316567	0.0081743
RPS20P33	1.16558	4.04083	1.7936	5.29129e-09	1.48824e-07
NBPF6	0.0374684	0.333689	3.15476	0.0042556	0.0104771
FGF13	1.24007	0.322486	-1.94311	2.32944e-10	1.60568e-08
QRICH2	1.07108	2.42179	1.17701	0.00209021	0.00575314
AC084018.2	0.0390368	0.118069	1.59672	0.00040599	0.00144945
AC068228.3	0.187505	0.528164	1.49405	0.0105071	0.0222822
NXPH2	0.0590158	0.704117	3.57664	0.0134827	0.0274276
ACTC1	1183.04	30.0813	-5.29749	1.11442e-07	1.56212e-06
PAX6	0.0160158	0.341115	4.41269	6.42005e-05	0.000306795
RELL2	0.975647	3.58415	1.8772	2.79455e-09	9.14348e-08
TLE4	16.9014	8.30682	-1.02478	1.6588e-07	2.16549e-06
AC022165.1	0.228268	0.485458	1.08862	0.0245353	0.0452216
JCAD	42.5581	10.6617	-1.997	0.000529919	0.00181831
AC108472.1	0.166089	0.051682	-1.68423	2.56547e-06	2.04489e-05
GPR45	0.0442263	0.155018	1.80946	0.0179539	0.0348717
LMNB2	36.5982	88.5547	1.27479	2.13816e-07	2.64689e-06
ZP1	0.293668	1.07002	1.86538	0.00507733	0.0121667
AF111167.2	1.69643	0.599954	-1.49958	3.8885e-08	6.7231e-07
SEPHS1P6	0.327147	0.0708133	-2.20785	0.000356609	0.00130045
AL353759.1	0.225026	0.666503	1.56652	3.0374e-05	0.000164283
LINC00337	0.1933	0.976129	2.33623	3.42007e-08	6.06328e-07
SH3BGR	2.50832	0.24834	-3.33634	6.88429e-08	1.06327e-06
LRRTM4	0.411405	0.128952	-1.67373	1.53149e-05	9.21248e-05
C1QL4	0.0775053	0.492324	2.66724	0.000564908	0.00191699
EFCC1	8.86479	2.81495	-1.65498	1.9322e-07	2.44343e-06
GRIK3	1.39686	0.282658	-2.30505	5.2502e-11	5.90032e-09
AL031602.1	0.196884	0.732017	1.89453	0.00533332	0.0126745
SPRR2D	18.7954	55.1999	1.55429	0.00327997	0.00842163
AC127035.1	0.0210842	0.266635	3.66063	0.00174253	0.00494628
LINC01695	0.259353	0.050357	-2.36465	1.54535e-09	5.90892e-08
AL391095.3	0.168695	0.442875	1.39249	0.00573122	0.0134588
LINC01016	0.0215105	0.00713811	-1.59143	0.000810449	0.00259521
ME1	43.8741	21.8315	-1.00696	0.00309211	0.00801331
ZDHHC19	0.153368	0.539911	1.81572	0.0137335	0.0278375
AC126182.3	0.232268	0.103559	-1.16534	7.9783e-07	7.75567e-06
RNF180	6.91791	1.19259	-2.53623	7.37419e-09	1.91953e-07
AC092325.1	0.389826	0.132221	-1.55988	0.000588004	0.00198066
GAS1	34.871	15.1187	-1.2057	0.000718884	0.0023447
AC004938.2	0.892547	2.09454	1.23063	2.27557e-06	1.85315e-05
MIR924HG	0.103984	0.508181	2.28898	7.49667e-05	0.000350089
LINC02068	0.0335053	0.121019	1.85277	0.0189865	0.0365586
FBLN2	209.832	43.7291	-2.26257	9.96577e-09	2.39179e-07
DISP1	5.84217	2.68723	-1.12039	8.34698e-05	0.000383765
PABPN1	5.09123	12.6273	1.31046	4.09554e-07	4.46484e-06
MRPS30-DT	2.63403	0.758479	-1.79609	3.11292e-06	2.40428e-05
MIR4506	1.84513	0.255976	-2.84964	2.63138e-07	3.12861e-06
TBX20	17.0749	0.866989	-4.29972	0.000333514	0.00123012
AC123595.2	0.364063	0.11648	-1.64411	4.65249e-06	3.37707e-05
SNX19P2	0.0743526	0.0344592	-1.10949	0.0212958	0.0401585
IGSF23	0.0226526	0.196393	3.116	0.000776673	0.00250317
AC103564.1	0.1898	0.0365158	-2.37789	0.000436982	0.00154347
NANOS3	1.10317	2.2753	1.0444	0.0123298	0.0254765
CMTM5	1.49699	0.110597	-3.75869	6.5273e-13	4.21794e-10
GLOD5	0.338521	0.786107	1.21548	0.00389138	0.00972675
KCNA7	0.0282105	0.169303	2.5853	3.99657e-05	0.000206626
RORB-AS1	0.302132	0.0464323	-2.70198	2.00988e-09	7.12928e-08
ITGB6	35.7624	77.955	1.1242	0.00289048	0.00757049
CKAP2L	2.15516	10.5393	2.28991	2.4059e-09	8.23678e-08
KAT2A	35.1682	81.6281	1.21479	3.8287e-09	1.15209e-07
AC005280.2	0.123658	0.059374	-1.05845	0.000129235	0.000553499
AC025176.1	0.304121	1.54336	2.34336	6.13488e-07	6.25787e-06
AL008635.1	0.484811	1.12017	1.20822	0.00065471	0.00216794
CHAF1B	3.48512	12.9103	1.88924	5.5047e-09	1.5349e-07
KCNK13	0.591589	3.82566	2.69304	0.00104647	0.0032232
AL365205.4	0.364163	0.137042	-1.40997	0.000144562	0.000607487
LAMA4	50.8744	17.6929	-1.52377	0.00134968	0.00398795
ENOX1	7.44745	3.07357	-1.27683	0.000310426	0.00115518
PUS7	8.32632	17.5246	1.07363	4.91387e-08	8.03885e-07
SOBP	15.1281	1.6837	-3.16752	1.02045e-09	4.42719e-08
DNAJB5	45.0228	6.64849	-2.75956	3.24151e-08	5.83065e-07
WASIR2	0.567621	2.29708	2.0168	0.000231348	0.000903206
SORCS2	7.54581	3.64286	-1.0506	7.51277e-06	5.05046e-05
AC004264.2	0.315705	0.144912	-1.1234	0.000156002	0.000647972
HSD3B1	0.0604421	5.76436	6.57546	7.94112e-05	0.000367656
AL353804.2	0.195942	0.810196	2.04784	0.00238159	0.00642717
AC009951.6	2.56198	0.711506	-1.84831	6.08286e-09	1.66472e-07
CCDC14	5.70678	14.4953	1.34483	3.7463e-07	4.17031e-06
STC1	89.7767	27.1977	-1.72286	0.000341037	0.00125179
AC091729.2	0.0297211	0.348016	3.5496	0.000125741	0.000541243
AP003717.1	0.0864842	0.44268	2.35576	0.0199542	0.0380816
TRMT2A	16.9801	34.3756	1.01754	7.21083e-09	1.88841e-07
AC073862.4	0.307432	0.0279888	-3.45734	2.07708e-15	4.12986e-12
FXYD6	27.4441	2.89075	-3.24698	4.00722e-09	1.19606e-07
VSX1	0.189358	0.0488563	-1.9545	9.42507e-05	0.000424794
TARID	0.280326	0.0532922	-2.39511	7.99901e-11	7.95225e-09
KLF1	0.0828421	0.213699	1.36715	0.00866576	0.0189583
NKX2-5	0.0164947	1.27065	6.26742	0.00407584	0.0100999
GLI2	3.58389	1.44066	-1.3148	3.98116e-06	2.95644e-05
MIR503HG	1.22753	2.56306	1.06211	0.0138504	0.0280173
AC073288.2	0.203647	0.539681	1.40603	0.00493875	0.0118928
CCR5AS	0.984789	2.63543	1.42015	0.00871138	0.0190322
TAS2R2P	0.0760737	0.413874	2.44372	4.19432e-05	0.000214938
AC040934.1	0.193505	0.593962	1.618	0.000381331	0.00137605
LCN10	0.304121	0.0437456	-2.79743	2.12784e-12	8.33338e-10
PROSER2-AS1	0.1962	0.578961	1.56114	0.0109885	0.0231483
AC078925.2	0.165211	0.0131019	-3.65645	1.911e-09	6.87002e-08
CHRDL1	44.2154	5.31303	-3.05694	9.3762e-11	8.74932e-09
AL357033.4	8.52114	3.38587	-1.33152	9.41815e-08	1.36229e-06
AL162595.1	1.92759	4.37632	1.18292	3.60258e-06	2.72279e-05
FEZF1	0.127589	1.00324	2.97509	0.0155276	0.0308712
RPS15AP36	0.278442	0.832326	1.57977	0.00653556	0.0149801
LINC01489	0.406932	0.0787192	-2.37	2.03103e-05	0.000116792
ROMO1	196.755	395.157	1.00603	6.13434e-08	9.69196e-07
CFAP157	0.553095	1.10724	1.00137	0.000506295	0.00174999
LRRC4	4.53751	1.81279	-1.32369	1.89381e-05	0.000109929
CASC20	0.0147737	0.648457	5.45591	0.000285887	0.00107862
MORC1	0.300637	0.0848206	-1.82553	1.1239e-05	7.06824e-05
GZMM	12.137	5.20962	-1.22016	0.0051671	0.0123369
KLHL10	0.510184	0.116164	-2.13486	1.5891e-05	9.48617e-05
LINC01655	0.0721263	0.521655	2.8545	0.0162232	0.0320031
RMI2	8.29714	26.4004	1.66987	3.49473e-07	3.93946e-06
SMYD2	15.4192	33.7828	1.13156	2.34538e-08	4.5309e-07
LINC02886	0.0619474	0.341743	2.4638	0.00882535	0.0192456
AC005522.1	0.0380368	0.449257	3.56207	0.00374088	0.0094088
AC097358.2	0.1084	0.350372	1.69252	1.45248e-05	8.79863e-05
GEMIN7	0.452668	1.06947	1.24038	7.77711e-05	0.000361033
BIRC5	15.0063	62.1273	2.04966	1.61924e-08	3.44479e-07
KRT33B	0.242358	2.84765	3.55456	0.00654608	0.014983
NEIL3	0.999911	4.87046	2.28419	3.93023e-08	6.7726e-07
AC104564.4	0.138721	0.796402	2.52131	0.000358803	0.00130569
IGFBP7-AS1	0.146758	0.0649408	-1.17624	0.000215945	0.000853088
MED4-AS1	0.0554	0.1993	1.84698	0.000724371	0.0023614
FAM43A	35.4203	10.7517	-1.72001	2.37093e-08	4.57343e-07
TCTEX1D2	1.29351	3.90438	1.59381	1.66468e-06	1.4262e-05
LINC02461	0.209458	0.0861541	-1.28167	0.00774606	0.0172499
NTN1	14.6739	5.2628	-1.47935	5.18111e-08	8.42273e-07
RNY4P10	3.90586	8.54328	1.12915	1.50526e-05	9.06949e-05
AC004900.1	0.246926	0.502658	1.0255	0.0019844	0.00551417
AC113143.2	0.0754053	0.187262	1.31232	0.00591555	0.0138063
CCDC18	1.70033	4.159	1.29043	2.83404e-07	3.30571e-06
TBL1X	30.1587	12.6925	-1.2486	9.10786e-07	8.68388e-06
AC016813.1	0.0585684	0.0192684	-1.60388	1.28396e-06	1.1486e-05
LINC02078	0.164937	0.0265216	-2.63667	6.22072e-08	9.79253e-07
AC006460.1	0.108068	1.89546	4.13253	0.000621988	0.00207614
AC055874.1	0.357289	0.0260167	-3.77958	4.34568e-15	7.02044e-12
RADIL	1.85146	0.721418	-1.35976	7.58361e-07	7.42232e-06
MCM3	78.3743	160.09	1.03043	1.80275e-06	1.52628e-05
AC034111.1	0.00848421	0.0332913	1.97229	0.0182285	0.0353042
GRK5	15.4416	6.83052	-1.17676	6.81693e-07	6.80587e-06
AP003733.3	0.426837	1.18541	1.47363	2.75012e-07	3.22967e-06
AL731769.2	0.00545789	0.019974	1.87171	0.0215506	0.0405585
GPM6B	9.75827	3.25486	-1.58403	1.27603e-09	5.186e-08
AURKAP1	0.0130737	0.107552	3.0403	0.000106419	0.000469568
LBX2-AS1	4.38063	9.73117	1.15147	4.55465e-05	0.00023075
BEAN1	0.309795	1.23144	1.99097	0.0193035	0.0370695
GUCA2A	0.393421	24.2358	5.94492	0.000808552	0.00259009
ELOA-AS1	0.467858	0.945086	1.01438	1.12331e-05	7.0663e-05
PASK	2.79773	5.68901	1.02392	5.83439e-06	4.07477e-05
CENPE	2.19087	8.89472	2.02144	1.24363e-08	2.8272e-07
SLC25A24P1	0.0807421	0.728206	3.17295	0.00113778	0.00345424
LHX4	0.344611	0.863303	1.3249	0.00198694	0.0055171
MIR6832	0.240605	1.04556	2.11954	0.00439175	0.0107579
TANC2	5.15822	11.6895	1.18027	3.25841e-05	0.00017452
KHDRBS2-OT1	0.164432	0.0221765	-2.89039	8.41372e-09	2.11967e-07
ABCB1	5.01083	1.31963	-1.92491	1.0077e-08	2.40732e-07
RGR	0.0278789	0.00529854	-2.39551	6.33084e-08	9.91191e-07
HES4	27.9173	62.6848	1.16696	0.00105699	0.00325059
AL139234.1	0.178332	0.415716	1.22103	0.0006604	0.00218426
TMPRSS6	0.245479	0.850528	1.79276	0.015058	0.0300812
DCBLD1	4.72987	12.1958	1.36651	3.8743e-06	2.88846e-05
PSMD3	63.2291	129.735	1.03691	1.72906e-09	6.3665e-08
AC124248.2	0.0631316	0.178826	1.50213	2.78287e-05	0.000152452
ST6GALNAC3	2.15923	0.821926	-1.39343	6.4814e-09	1.7433e-07
ABHD17AP4	0.0938579	0.663645	2.82186	0.00244887	0.00658397
BX088651.4	0.0211895	0.102172	2.26958	0.00237562	0.00641306
ZNF300P1	1.83305	0.733385	-1.3216	3.47232e-06	2.6377e-05
B4GALNT4	2.0879	15.2552	2.86917	0.00525817	0.0125162
TBR1	0.00566842	0.0799022	3.81722	0.00507953	0.0121694
LINC01362	0.0232105	0.169349	2.86715	0.0220423	0.041349
KLHL13	9.49606	2.22601	-2.09287	1.99268e-08	4.024e-07
AC015983.1	0.0654158	0.329365	2.33198	0.00222186	0.00606281
ECT2	8.47801	30.8706	1.86443	4.32587e-08	7.27017e-07
AL445307.1	0.453226	0.0910471	-2.31555	1.92398e-06	1.60946e-05
S100A11P2	0.0794053	0.236667	1.57555	0.016201	0.0319642
AL391845.1	0.0352053	0.134344	1.93207	0.0117779	0.0245275
LINC02347	0.0159526	0.00693083	-1.2027	5.50154e-05	0.000269734
KCNB1	2.96522	0.154199	-4.26527	4.76174e-10	2.65835e-08
MPL	1.32053	0.431929	-1.61225	1.14579e-06	1.04506e-05
MTHFD2	7.49908	15.6537	1.06172	0.000247497	0.000954821
C11orf96	284.408	34.3355	-3.05019	3.36007e-11	4.52349e-09
AC087741.1	1.03852	2.63266	1.34199	4.81992e-05	0.000241445
CDK2AP2P2	0.375326	1.33137	1.8267	4.60344e-05	0.000232538
SLC17A9	2.19242	5.82165	1.4089	0.00900617	0.0195738
CELSR3	0.894337	6.3889	2.83668	3.0066e-08	5.47287e-07
LDLRAD1	0.161021	0.502845	1.64287	0.0262824	0.0478607
TACR3	3.61149	0.154384	-4.548	0.00720602	0.0162263
AC023296.1	0.0589947	0.0248973	-1.2446	2.61417e-05	0.000144568
SYNE1-AS1	0.282195	0.0284163	-3.3119	1.46477e-11	2.80423e-09
AL390719.1	5.00282	12.0031	1.26259	0.00842799	0.0185197
ALPK3	7.05813	2.98798	-1.24012	0.0137056	0.0277832
ACTG1P25	0.4243	1.87566	2.14424	1.14581e-06	1.04506e-05
AC093390.2	1.91244	0.109691	-4.12389	4.7474e-08	7.84596e-07
PLK3	54.6535	24.5553	-1.15428	0.00209021	0.00575314
NCR3	3.79702	1.13644	-1.74035	0.0112746	0.0236316
AC024257.1	0.0990263	0.0387755	-1.35267	0.000134635	0.000571813
HAPLN2	0.555737	0.232881	-1.25481	4.80774e-07	5.10142e-06
ADAM20P1	0.197711	0.425218	1.10481	0.0163574	0.032214
IFITM3P2	1.38061	4.69592	1.7661	0.0132463	0.027013
TGFBR3	69.0277	15.5286	-2.15225	4.05313e-09	1.20697e-07
STK16P1	0.0412684	0.240537	2.54315	0.00145768	0.00425454
BLK	3.75633	1.24938	-1.58811	0.0120068	0.0249118
WDR17	1.08438	0.338678	-1.67889	5.1053e-07	5.37304e-06
AC005921.3	0.0484842	0.399461	3.04247	0.00586509	0.0137047
CFHR4	0.0486684	0.337205	2.79257	0.0116985	0.0243857
AC025048.4	0.393242	1.16219	1.56336	1.52228e-06	1.32361e-05
AC011479.3	0.093	0.193343	1.05586	0.019425	0.0372531
SPA17P1	0.4181	0.170064	-1.29777	0.00111	0.0033838
RBPJL	0.0403158	0.12265	1.60512	0.0256082	0.046855
CDCA4	11.5406	36.8499	1.67495	4.38897e-09	1.28624e-07
ACKR4	4.56214	1.58124	-1.52866	3.67259e-07	4.10783e-06
AC009120.5	0.0966474	0.285175	1.56104	0.000884916	0.0027942
PIWIL3	0.00781053	0.540345	6.11232	0.00402056	0.00998965
PRSS2	0.473011	82.4793	7.44602	0.0111645	0.0234561
PYCR3	8.84783	21.6941	1.29391	1.12586e-08	2.6139e-07
CEP152	1.34097	3.13902	1.22703	4.70199e-07	5.00977e-06
AL035447.1	0.921305	0.12194	-2.91751	0.000646062	0.0021448
RNU6-678P	0.488353	1.01379	1.05377	0.024161	0.044656
LINC02178	2.67442	9.54782	1.83595	0.0120057	0.0249115
AC116025.2	0.0562368	0.306791	2.44767	0.000668594	0.00220769
CNGA3	1.35516	0.0940891	-3.84829	4.97821e-05	0.000248076
AC100797.1	0.270132	0.757869	1.48829	0.0137705	0.0278989
FAM138B	0.186442	0.0172204	-3.43654	4.01726e-08	6.89955e-07
DCN	414.404	67.3833	-2.62058	1.5388e-09	5.90132e-08
AC134407.2	0.0550684	0.174979	1.66789	9.97158e-05	0.000445926
EPSTI1	8.83756	26.0738	1.56088	0.00484521	0.0116969
AC106037.2	0.352042	0.775015	1.13848	0.0269684	0.0488904
AC132192.2	1.04473	2.24585	1.10413	0.000113041	0.000493146
AL138831.1	0.359326	0.722389	1.00748	0.0206341	0.0390991
SSC5D	28.0222	6.31497	-2.14972	5.83355e-07	6.01458e-06
HELLS	2.36601	8.20105	1.79336	2.81067e-09	9.1499e-08
TDO2	0.668842	3.79277	2.50351	2.02239e-07	2.53761e-06
AC092535.3	0.0914737	0.0403255	-1.18166	3.43739e-07	3.88839e-06
ENPP2	26.3659	12.0613	-1.12829	1.41172e-06	1.24116e-05
AC009686.2	0.729437	1.54144	1.07942	0.00131432	0.00389816
AC022167.4	0.126737	0.494947	1.96544	0.000853629	0.00271197
MYRFL	0.0747579	0.692225	3.21094	4.09252e-06	3.02673e-05
TMEM249	0.0198789	0.175138	3.13918	5.10971e-07	5.37548e-06
LINC01896	0.530332	0.138668	-1.93526	0.000344576	0.00126317
DCSTAMP	0.0660526	0.584693	3.14599	0.0107492	0.0227202
FANCG	0.264147	1.00295	1.92483	6.50174e-10	3.23811e-08
C16orf95	0.191032	0.390021	1.02974	6.10741e-05	0.000294633
KRT18P38	0.0574421	0.150698	1.39148	0.00249891	0.00669902
C17orf99	0.169653	0.412386	1.28141	0.00578182	0.0135517
Z80897.1	0.0791579	0.172899	1.12713	0.0125536	0.0258595
MSLN	2.34114	29.5767	3.65918	0.027455	0.0496197
E2F8	4.14334	12.3608	1.57691	1.13495e-06	1.03808e-05
AC112250.2	0.3668	0.139928	-1.3903	0.0114256	0.0239211
RHBG	1.36578	11.8362	3.1154	0.000881751	0.0027853
AC099550.1	0.175784	0.0688333	-1.35263	1.677e-06	1.43486e-05
COLGALT2	2.96423	0.976891	-1.60139	1.45893e-08	3.17697e-07
SH3TC2-DT	0.109411	0.42515	1.95822	0.000110025	0.000482267
MYRF	1.09935	3.01496	1.45549	0.00507745	0.0121667
AL512358.2	0.275874	0.0165536	-4.05879	1.04136e-14	1.58335e-11
PRXL2AP2	0.193179	0.0562284	-1.78057	0.00221336	0.00604065
LINC00624	0.0812579	0.243858	1.58546	0.00435686	0.010684
CSRP3-AS1	0.113337	0.326808	1.52783	0.00210299	0.00578467
CABP7	0.300505	1.0701	1.83229	0.0174836	0.0340912
LIFR	16.4975	4.19493	-1.97553	3.60821e-08	6.31378e-07
AC025614.2	0.206679	0.0821709	-1.33069	8.94297e-06	5.8521e-05
AL590714.1	1.00141	2.14481	1.09881	0.00779493	0.0173408
TGFBR2	99.4976	40.2944	-1.30408	9.12908e-08	1.3279e-06
AC006273.1	0.111242	0.324317	1.5437	0.00233371	0.0063164
DLX4	0.354263	2.59789	2.87445	0.000101048	0.000450481
ASNS	0.209637	0.46033	1.13478	0.00198694	0.0055171
LINC01967	0.0764579	0.367541	2.26517	0.00815994	0.0180103
AC000093.1	0.0359474	0.254415	2.82323	0.000575107	0.00194522
ICAM5	0.452221	1.91905	2.08529	0.00530425	0.0126154
PPM1N	2.78133	9.15265	1.71842	0.0196468	0.0375782
AC022098.3	0.302005	0.788497	1.38453	0.000705794	0.00231046
RPL35AP20	0.128805	0.431568	1.7444	0.0177026	0.0344483
LINC01778	1.65373	0.131475	-3.65287	1.06934e-10	9.48174e-09
MEDAG	58.0849	12.4797	-2.21858	6.75106e-07	6.76624e-06
CACNA2D1	16.453	3.57633	-2.2018	3.34918e-06	2.55594e-05
ADAMTS1	268.412	27.5506	-3.28429	3.36909e-12	1.07511e-09
TOMM40P4	1.78995	3.6302	1.02013	0.000444326	0.00156492
ERBB3	35.601	74.0521	1.05662	0.0025228	0.00675184
NGF-AS1	0.203174	0.0274262	-2.88909	4.40077e-08	7.37207e-07
SPAG4	8.98286	30.2607	1.7522	2.31815e-06	1.88013e-05
PPP1R1C	0.451732	1.26555	1.48623	0.0037424	0.00941093
MID2	15.7142	6.16105	-1.35082	2.97443e-08	5.44883e-07
AL390879.1	1.10912	2.37445	1.09818	3.00023e-05	0.000162442
AL033527.2	0.0715895	1.03225	3.8499	3.50116e-10	2.1445e-08
PYY2	1.59664	3.83482	1.26412	3.25821e-05	0.00017452
HSPA12B	13.6006	5.83659	-1.22047	2.13236e-06	1.75309e-05
VN1R42P	0.540389	1.39184	1.36492	0.00568193	0.0133576
MROH7-TTC4	0.0229316	0.00836723	-1.45451	0.000599138	0.00201124
EPB41L2	25.034	10.1945	-1.29611	9.86003e-06	6.33828e-05
C1QTNF4	0.946705	0.418282	-1.17844	7.00337e-07	6.97047e-06
DDTL	1.59942	3.31338	1.05076	0.000148879	0.000622692
AL732437.3	0.0224421	0.378276	4.07516	4.73781e-08	7.83512e-07
MSH5	0.315795	0.857514	1.44117	1.21426e-05	7.55753e-05
SPSB3	0.101905	0.24274	1.25218	3.45146e-05	0.000183081
UBE2SP1	1.80133	4.57592	1.345	0.00141284	0.00414331
AP000350.8	0.0277053	0.070432	1.34607	0.00516399	0.0123369
POLR2J3	0.0309632	0.133182	2.10478	3.55308e-06	2.6901e-05
AC096637.2	0.0220263	0.151133	2.77852	3.09481e-06	2.39505e-05
MIR4728	0.888468	5.52702	2.63711	0.000813474	0.00260296
KBTBD11	4.67832	1.81803	-1.36362	1.27209e-06	1.14052e-05
CDRT15P4	0.127758	0.295385	1.20919	0.0261241	0.0476303
GAST	0.0509842	0.980636	4.2656	0.00164409	0.00470615
REEP2	14.5109	4.6128	-1.65342	2.01653e-06	1.66902e-05
NCAM1-AS1	0.562595	0.0678265	-3.05218	6.06554e-09	1.66472e-07
ARHGEF39	1.22002	4.86697	1.99612	5.36975e-10	2.89765e-08
VSIG10L2	0.181821	0.0709765	-1.35711	2.81601e-07	3.29507e-06
AL049839.2	0.125511	0.0542485	-1.21015	3.53704e-07	3.98194e-06
TFAP2A-AS1	0.735111	2.44851	1.73587	1.46603e-06	1.28196e-05
CHRNA1	0.0404053	0.72732	4.16997	1.54791e-08	3.32988e-07
AC053503.5	17.6825	0.837235	-4.40055	6.80661e-10	3.34482e-08
AL121899.4	0.0617368	0.175707	1.50896	0.00568358	0.013359
MMP13	3.69368	56.0148	3.92268	0.000221529	0.000871739
AC093512.2	0.354037	0.900703	1.34715	3.13969e-05	0.000169178
RPSAP52	0.0527421	1.1367	4.42976	0.000135357	0.000574004
AC022893.3	1.29742	0.30304	-2.09807	0.00021153	0.00083898
AL136531.2	2.48376	0.557593	-2.15524	0.00726922	0.0163392
CXCR2	10.5965	2.40198	-2.1413	0.00024031	0.000931684
RANBP1	32.1942	74.0858	1.2024	6.51804e-09	1.7477e-07
AC083843.3	0.407158	0.981688	1.26968	0.00391456	0.0097706
AL583834.1	0.669316	0.293219	-1.19071	0.000727846	0.00237183
GGCT	34.1591	89.2345	1.38533	5.08595e-09	1.44463e-07
C6	0.711195	0.237553	-1.58199	7.3948e-07	7.27325e-06
NR4A3	79.2649	5.70051	-3.79752	4.45812e-12	1.31488e-09
SCAT2	0.797579	4.03967	2.34054	1.08454e-10	9.53512e-09
AC008083.2	0.112674	1.92027	4.09108	3.45915e-07	3.909e-06
MKRN5P	0.0527737	0.492041	3.22089	0.0161565	0.0319007
GIP	0.0276526	0.277342	3.32618	0.0128325	0.0263208
LINC01397	0.105742	0.35054	1.72903	0.0228463	0.0425884
AL133390.1	0.0687684	0.219947	1.67734	0.000138099	0.00058403
MAB21L2	0.489547	0.115164	-2.08775	3.3479e-07	3.80715e-06
TTLL1-AS1	0.352968	0.151258	-1.22253	0.00042428	0.00150501
CKB	623.765	127.177	-2.29416	3.34754e-08	5.9674e-07
CX3CR1	1.93707	0.865479	-1.16231	0.000564325	0.00191527
AC007114.2	0.256416	0.113484	-1.176	0.000477806	0.00166649
STARD13	18.0424	4.91219	-1.87695	1.21646e-08	2.77521e-07
CDC20	23.2601	142.087	2.61084	5.83913e-10	3.03682e-08
KRT18P11	0.332805	0.985441	1.56609	0.000266104	0.00101485
C1QTNF7	14.6914	1.1137	-3.72155	2.25207e-12	8.39848e-10
MCM5	20.6384	46.6038	1.17511	2.83405e-07	3.30571e-06
BARX1-DT	0.00157895	0.277446	7.4571	4.59489e-05	0.000232152
AC021242.3	0.129479	0.532926	2.04122	9.34621e-05	0.000422344
AL357054.4	2.32304	0.916294	-1.34213	4.20341e-06	3.09107e-05
TLL2	0.150774	0.937948	2.63712	0.00149804	0.00435122
IMPA2	64.6872	32.0329	-1.01392	0.000151155	0.000630781
RAD51	4.29606	17.0128	1.98553	2.74677e-09	9.0444e-08
AL590652.1	0.931984	2.00292	1.10373	0.000584328	0.00196945
GLIPR1L2	1.1294	0.399786	-1.49826	2.77755e-07	3.25482e-06
AL021918.4	0.0530105	0.193663	1.8692	0.000810761	0.00259588
AL589182.1	0.590232	2.81814	2.25539	0.00189761	0.00530839
AL136526.1	0.0433211	0.0888352	1.03606	0.00859428	0.0188418
C20orf204	0.421626	1.30035	1.62487	4.33855e-06	3.17775e-05
PTGER4P2-CDK2AP2P2	0.0413158	0.100132	1.27714	0.00556575	0.0131286
AP002387.1	7.71673	15.708	1.02544	0.000171866	0.000704696
AC004888.1	0.0317684	0.251065	2.98239	0.000787762	0.00253354
VGF	0.317289	3.97226	3.64609	4.30289e-07	4.65948e-06
AC092376.2	2.52785	0.361693	-2.80507	1.61126e-09	6.07512e-08
AC005261.2	0.192432	0.451693	1.231	0.000606429	0.00203202
PKMYT1	3.43711	14.5524	2.08199	6.51804e-09	1.7477e-07
AC025766.1	0.196505	0.682433	1.79612	0.000657547	0.00217566
RASL12	87.2278	10.8203	-3.01104	6.98372e-10	3.41239e-08
NAT9	16.2172	33.3569	1.04046	1.38512e-09	5.48279e-08
SMIM22	10.7157	30.8352	1.52486	0.000324217	0.00119978
AC079193.2	0.0738263	0.0285434	-1.37098	9.74431e-08	1.4024e-06
AC087289.1	0.0793526	0.232501	1.55089	0.00224576	0.00611487
SLC14A2-AS1	0.208958	0.058034	-1.84824	9.80386e-08	1.40665e-06
AC027807.2	1.92572	0.185526	-3.3757	4.53736e-12	1.31488e-09
RFX8	0.212074	0.769272	1.85893	0.0233255	0.043312
LINC01409	0.118174	0.355489	1.5889	2.00712e-06	1.66445e-05
NTRK3	1.81789	0.123119	-3.88414	6.88612e-12	1.72808e-09
GRIN3B	0.0896368	0.826804	3.20538	5.4121e-09	1.51398e-07
LINC02109	0.0211947	0.407176	4.26388	0.000219428	0.000865128
ABCA9	5.36004	1.37611	-1.96164	1.87146e-06	1.57007e-05
ZNF692	14.2602	33.0135	1.21106	4.05523e-07	4.43212e-06
ULBP1	0.132632	1.3364	3.33286	1.42292e-07	1.91063e-06
AL049539.1	0.358537	1.32577	1.88664	0.000125554	0.000540526
AC092171.4	0.496326	2.10392	2.08372	3.17232e-08	5.73819e-07
SGK1	93.9409	32.6691	-1.52382	5.70567e-06	3.99567e-05
AP001630.1	0.137505	0.696191	2.34	0.02663	0.0483956
PTPRR	2.19403	11.8431	2.4324	0.0225353	0.0421272
CATSPERB	0.531816	1.47777	1.47443	0.00207703	0.00572186
PPP1R14BP2	0.159089	0.450419	1.50143	0.000127165	0.00054628
PKLR	0.0214684	0.218289	3.34595	0.00396819	0.00988911
TBC1D7	3.46757	8.55883	1.30349	3.52271e-10	2.1526e-08
AL132656.4	1.17056	0.471005	-1.31339	0.000186574	0.000753989
DLGAP2	0.0401158	0.0167607	-1.25909	1.41811e-05	8.61667e-05
LDLRAD4-AS1	0.156063	0.069965	-1.15742	7.98746e-12	1.87691e-09
HASPIN	1.11889	4.74063	2.08301	4.18989e-08	7.11291e-07
AP000553.5	0.162647	1.23198	2.92116	3.15806e-07	3.6357e-06
KLHL5	32.4023	12.5805	-1.36491	0.014144	0.0285353
CRTC3-AS1	0.435653	0.984978	1.17691	0.000349742	0.00127902
FAHD2P1	0.2304	4.83768	4.3921	0.000708837	0.00231801
S100A11	3057.25	6484.24	1.08471	1.27876e-05	7.89432e-05
POU5F1	3.01704	12.524	2.05349	0.00162951	0.00467009
PROZ	0.174089	0.541558	1.63729	0.000665798	0.00220015
AC084757.4	0.0861895	0.231513	1.42551	0.00261841	0.00696922
PCARE	0.149016	0.0297852	-2.3228	1.37453e-05	8.40127e-05
CDK6-AS1	0.0785263	0.436526	2.47482	0.0150521	0.0300812
AC004448.2	0.0726789	0.0212007	-1.77742	1.03031e-06	9.63512e-06
AC245052.4	0.179211	0.44932	1.32609	4.26839e-05	0.00021826
LINC01572	0.118247	0.43805	1.88929	2.7501e-07	3.22967e-06
KMT5C	5.23048	11.2958	1.11077	9.83431e-07	9.25363e-06
CCDC102A	19.5974	9.12586	-1.10263	8.81726e-05	0.000401814
MAT2A	226.552	82.3675	-1.45969	3.23167e-05	0.000173447
AC011447.7	1.40123	7.09474	2.34005	3.66874e-06	2.76069e-05
AC105020.2	0.0550737	0.150498	1.45031	0.00754878	0.0168717
HDAC4	11.6797	2.9984	-1.96174	2.61554e-07	3.11123e-06
AP002812.2	0.0737474	0.294651	1.99834	0.000907633	0.00285373
SOX4	49.8918	162.588	1.70435	1.45244e-07	1.93818e-06
LINC02009	0.0865053	1.46968	4.08657	0.00052776	0.00181259
FKBP6	0.0112368	0.0344471	1.61615	0.0223743	0.0418595
SNTA1	78.9271	34.0249	-1.21393	0.000321882	0.00119352
KLF6	311.353	111.535	-1.48105	1.64197e-07	2.14894e-06
AC015912.3	6.78862	17.1529	1.33727	3.71587e-05	0.000194902
FRGCA	0.186905	1.03352	2.46718	0.00225577	0.0061363
AP000442.1	0.541926	1.0976	1.01819	3.73109e-05	0.000195542
ASS1P2	0.157453	0.315865	1.00439	0.0059111	0.0137984
ADCY10P1	1.66741	3.68395	1.14365	0.00972527	0.020896
AL590822.2	0.0266316	0.0880966	1.72595	0.00171194	0.004875
AC015802.4	0.136137	0.488871	1.8444	1.58395e-07	2.08355e-06
AC023283.1	0.0293789	0.137846	2.23021	0.000802548	0.00257501
ZC3H12B	1.71206	0.703283	-1.28356	3.70224e-06	2.78186e-05
RPS6KA1	18.0737	36.5101	1.0144	6.03479e-05	0.000291838
MAGEA4	1.13737	28.0614	4.62481	0.0125837	0.0259196
STAG3L5P	1.48499	3.80742	1.35836	2.46788e-05	0.000137894
AC004832.5	0.420816	1.14856	1.44856	0.00157934	0.00454748
AL021407.2	0.317837	1.34538	2.08166	0.000783449	0.00252344
GOLGA8VP	0.533347	0.104166	-2.35619	7.37785e-10	3.56097e-08
AL355877.1	0.202042	0.585951	1.53613	0.00384485	0.00962544
MASTL	7.24245	15.3309	1.0819	3.70933e-07	4.13984e-06
AC068631.3	1.00729	2.67986	1.41168	0.00020403	0.000813478
AC007938.2	0.0149737	0.0992682	2.7289	0.00689446	0.0156241
CCDC173	1.16287	0.461672	-1.33276	7.98999e-06	5.31377e-05
AP006621.1	0.113305	0.253389	1.16114	0.00464302	0.0112921
GAPDHP33	0.0247316	0.135149	2.45013	0.0016712	0.00477476
LINC01232	1.15341	4.02246	1.80217	3.4774e-07	3.92506e-06
MSX1	20.3397	9.909	-1.03749	1.3941e-07	1.87681e-06
PDE3B	8.94255	3.70224	-1.27229	0.000106268	0.000468979
AC012640.2	2.62196	6.3382	1.27343	2.47331e-06	1.98602e-05
SAP30-DT	1.21243	0.533495	-1.18436	0.0017156	0.00488163
FAM110D	8.18792	2.19986	-1.89608	4.64527e-09	1.34157e-07
KRTCAP2	1.26893	3.17536	1.32331	1.81969e-06	1.53761e-05
AL353763.2	2.23423	4.48431	1.00511	1.1832e-05	7.39262e-05
SPAG5-AS1	0.255479	0.617542	1.27333	0.000442753	0.00156001
AC009704.2	0.462379	1.28569	1.47539	0.000128232	0.000550181
AC093157.2	0.505916	1.17119	1.21101	6.40631e-05	0.000306256
AC021092.1	0.122258	0.341272	1.48099	2.0868e-05	0.00011952
GALNT15	13.4535	2.16407	-2.63616	4.81075e-08	7.90519e-07
GLIPR2	53.3665	21.7773	-1.29311	1.59798e-05	9.52597e-05
AP003721.1	0.0352789	0.170373	2.27182	8.08975e-06	5.36852e-05
STRIP2	0.682774	3.74732	2.45638	4.70975e-08	7.7937e-07
AC007785.1	0.179195	3.02836	4.07894	3.97876e-05	0.000206116
KCNJ15	11.0963	22.8765	1.04378	0.0240837	0.0445259
AC120114.3	0.900863	2.57088	1.51288	2.63811e-05	0.000145736
AC127024.4	1.36087	3.23634	1.24983	0.000978746	0.00304439
ANK2	7.18066	0.990589	-2.85776	1.13982e-10	9.84342e-09
ZAN	0.00544737	0.0261519	2.26329	0.0148286	0.0297148
C1QTNF6	4.24625	25.5089	2.58674	2.25781e-09	7.7813e-08
CYP2U1	7.87324	3.56081	-1.14475	0.000137976	0.000583604
FAM241B	12.2277	30.5419	1.32064	2.03266e-07	2.54309e-06
AC016773.1	0.426121	1.6389	1.94339	1.25742e-08	2.85355e-07
AC022364.1	4.25476	1.8702	-1.18588	0.000139031	0.000587203
ZNF74	5.13304	10.4782	1.0295	5.07891e-06	3.63253e-05
AC007563.1	0.175495	0.0151568	-3.53339	4.41e-12	1.31488e-09
PTGER4	35.0789	16.7667	-1.065	2.64912e-05	0.000146219
HIGD2B	0.0281	0.0747454	1.41141	0.0127031	0.0261279
CDK5R2	0.0377579	0.647803	4.10071	0.00397906	0.00991238
CRB1	0.0467263	0.0197964	-1.239	6.09629e-05	0.000294151
AC005165.1	0.200674	0.0974218	-1.04253	0.000430777	0.00152405
FKBP5	41.2105	17.4922	-1.2363	0.000328944	0.00121534
CAPN10-DT	0.689263	1.76538	1.35686	3.8978e-07	4.30191e-06
PTGFR	15.1014	1.43201	-3.39856	7.40294e-10	3.56097e-08
AL671986.1	0.157926	0.419621	1.40984	0.00738443	0.0165473
RBMS3	5.45451	1.26069	-2.11323	1.85402e-09	6.70249e-08
AL139095.5	0.0295895	0.145204	2.29492	0.000608503	0.00203817
AL157838.1	0.611426	2.02632	1.72861	0.000172513	0.000707237
AC023043.2	0.0456632	0.143613	1.65308	0.0156396	0.0310485
ANK3-DT	0.357442	1.06835	1.5796	0.00408388	0.010115
DUTP2	0.075	0.395528	2.39882	0.0243127	0.0448743
AC093249.4	0.349721	1.35024	1.94894	3.11325e-06	2.40428e-05
PPM1L	25.1113	6.21224	-2.01515	2.15227e-06	1.76722e-05
KIF15	2.41598	10.8204	2.16307	7.13044e-09	1.87686e-07
LCAL1	0.0319632	1.45781	5.51125	7.83439e-06	5.23671e-05
FTLP14	5.85002	12.9119	1.14219	0.000324172	0.00119978
AC006111.2	0.522179	1.18119	1.17762	0.00055263	0.00188424
HMGA2-AS1	0.0422105	0.376613	3.15741	0.000544231	0.00186125
FOXP4-AS1	0.154989	1.32234	3.09285	1.66859e-07	2.17388e-06
CKS1B	18.3224	55.683	1.60363	1.67332e-08	3.53077e-07
AC005726.2	0.00654211	0.140545	4.42513	4.07814e-05	0.000209816
AC145285.6	0.571126	1.26106	1.14275	1.02096e-05	6.53376e-05
NEURL3	0.595495	3.10246	2.38125	0.00788272	0.0174967
KRT89P	0.0135474	0.118361	3.12711	0.000175012	0.000714761
TP73-AS1	6.85899	2.65881	-1.36722	9.12903e-08	1.3279e-06
DCAF12L2	1.936	0.625125	-1.63086	0.00118197	0.00356868
SLC45A3	6.64863	15.5768	1.22827	0.00109642	0.00335111
AC068831.6	0.125284	0.658755	2.39454	7.21076e-09	1.88841e-07
CGNL1	24.707	2.80388	-3.13943	3.88048e-10	2.29526e-08
ASIC4-AS1	0.327074	0.0904282	-1.85477	3.4204e-05	0.000181856
FOXD4	0.461774	0.945322	1.03362	0.0124284	0.0256527
F8	6.21295	1.90201	-1.70776	5.89076e-07	6.05908e-06
AC015849.1	0.128095	0.538833	2.07263	0.000590821	0.00198797
AP001528.1	2.57772	1.239	-1.05692	1.35811e-05	8.31677e-05
KCNG1	2.82595	23.3305	3.04541	0.00106406	0.00326728
RPL7L1P9	0.118442	0.0558199	-1.08533	0.0011616	0.00351458
AC010186.1	0.047	0.176294	1.90725	0.00219469	0.00600046
NANOGNBP3	0.168268	0.643094	1.93426	3.26516e-06	2.50216e-05
OXTR	0.670684	3.1561	2.23444	9.45871e-05	0.000426013
SEPTIN10P1	0.466247	0.226217	-1.04339	0.00192105	0.00536525
SETP2	0.100674	0.0256002	-1.97546	0.00023769	0.000923881
AP003117.1	0.549847	0.103762	-2.40576	2.19829e-07	2.71353e-06
AC067852.4	0.148126	0.678813	2.19619	0.00495242	0.0119182
CMTM8	10.7449	23.1559	1.10773	0.00112969	0.00343249
B3GALT2	2.15603	0.546792	-1.97931	2.22177e-11	3.61184e-09
AC073343.1	4.53817	1.75294	-1.37233	2.03147e-07	2.54309e-06
MIR181A1HG	0.00515263	0.069107	3.74545	0.00245518	0.00659957
DUX4L26	0.0811263	0.243886	1.58797	0.00307372	0.00797445
LINC02547	0.0189526	0.103748	2.45261	0.000252951	0.000972639
PYY	0.137568	0.46941	1.7707	0.000233796	0.000910116
PTGER3	6.13052	1.49296	-2.03783	4.01739e-06	2.97969e-05
CREBRF	10.4774	4.57179	-1.19645	7.71611e-05	0.000358458
C11orf80	6.01566	13.6304	1.18003	2.97349e-06	2.31502e-05
RNF150	17.9072	1.70175	-3.39545	7.97497e-09	2.02892e-07
ATAD2	9.79815	29.3096	1.58079	8.39957e-08	1.24206e-06
ERRFI1	215.208	96.8772	-1.1515	0.000968956	0.00301863
RNU6-1280P	2.24953	1.09633	-1.03695	0.0022374	0.00609723
SMG1P7	0.810963	2.1663	1.41752	6.8834e-07	6.86166e-06
TRAF2	15.2009	32.3129	1.08796	4.70975e-08	7.7937e-07
PDLIM7	193.991	60.9138	-1.67115	0.000402217	0.00143737
SLC4A11	8.51443	18.3582	1.10844	0.00164005	0.00469509
LCT	0.00456842	0.0687248	3.91106	5.7131e-06	3.99979e-05
AC087301.1	0.214026	0.761287	1.83065	0.000442644	0.00155984
STIL	1.62043	8.17155	2.33423	5.24255e-10	2.85283e-08
ARNTL2	9.09912	22.7493	1.32202	0.00145961	0.00425632
AL355377.1	0.273458	0.0559119	-2.29009	2.74819e-06	2.16571e-05
AL591848.1	0.520889	2.41435	2.21259	0.0166781	0.0327556
AL157400.2	0.0167842	0.0805408	2.26261	0.00021673	0.000855666
PSAT1	20.6686	57.5577	1.47757	2.02619e-05	0.00011654
ARHGAP39	3.28522	11.4941	1.80684	1.45516e-11	2.80423e-09
MN1	7.26208	2.73786	-1.40733	3.89781e-07	4.30191e-06
LY9	1.38783	0.682484	-1.02396	0.00861689	0.0188754
FGF2	12.4863	2.09462	-2.57558	3.39703e-10	2.1089e-08
CYYR1	22.616	8.32023	-1.44265	6.09262e-09	1.66472e-07
PLA2G4C	4.19907	1.95981	-1.09936	1.68175e-05	9.93375e-05
AC106895.2	0.105963	0.0149498	-2.82537	9.90651e-08	1.41785e-06
SBK1	2.35693	16.1296	2.77473	1.75475e-05	0.000102943
AC010998.2	0.0423632	0.255885	2.59461	0.000274609	0.00104154
HAND1	19.1877	0.981721	-4.28872	0.000328332	0.00121447
KRT7	386.829	1160.32	1.58476	9.60716e-05	0.000432096
CNKSR3	3.44723	1.36307	-1.33857	8.62328e-09	2.15149e-07
AC024560.4	0.616532	2.29656	1.89723	4.26063e-07	4.62145e-06
RPL26P29	0.0613737	0.324187	2.40113	0.000381103	0.00137561
SBNO1-AS1	0.730458	2.13616	1.54815	3.89782e-07	4.30191e-06
NGB	0.0552211	1.33542	4.59593	0.00214815	0.0058938
FBXO43	0.450626	1.06519	1.24111	2.55164e-05	0.000141838
AC125611.4	0.0101368	0.0548769	2.43659	1.98633e-05	0.000114717
LRRC7	0.252968	0.0797638	-1.66515	1.76911e-06	1.50421e-05
AC093012.1	0.0731158	0.262097	1.84185	0.0269459	0.048853
PP2672	0.0406684	0.0170981	-1.25008	0.00303628	0.00789476
MIR22HG	81.4867	19.9943	-2.02698	9.84962e-10	4.35202e-08
HPSE2	34.6319	2.75917	-3.6498	4.37242e-10	2.48939e-08
PCDHB18P	0.867037	0.353128	-1.2959	1.02988e-05	6.5811e-05
ZBTB16	17.7892	1.45335	-3.61354	1.86838e-10	1.36811e-08
H4C2	0.0925895	5.86618	5.98543	1.06123e-05	6.751e-05
CYTL1	21.2005	6.65251	-1.67213	7.7119e-09	1.97952e-07
TRBV3-1	2.13496	1.05304	-1.01965	0.0171792	0.0335892
AC013287.1	0.0336526	0.163632	2.28166	0.00165973	0.00474617
AC090820.2	0.319763	0.0275689	-3.53589	7.56392e-12	1.82828e-09
AC004466.3	0.258879	0.728323	1.4923	0.00235019	0.00635436
AC004690.2	0.111111	0.00792573	-3.80931	4.31318e-10	2.47355e-08
ARSDP1	0.199468	0.687232	1.78464	0.0130806	0.0267301
AL031710.2	0.271589	0.68082	1.32585	0.0039912	0.00993113
PPAT	5.06123	10.4457	1.04536	6.49363e-07	6.54886e-06
SCN2B	1.32874	0.183458	-2.85654	3.11016e-10	2.00618e-08
OXCT1-AS1	0.852489	0.282733	-1.59224	6.92408e-05	0.000327131
AC009690.2	0.0348053	0.161883	2.21757	0.00197176	0.00548434
SH3GL1P2	0.241	0.562777	1.22353	0.00105999	0.00325942
GAS6	102.302	46.4729	-1.13837	4.79541e-07	5.09251e-06
AC016065.1	3.01845	6.20725	1.04015	3.22899e-06	2.47885e-05
SLAMF9	0.362174	1.77944	2.29667	0.00950595	0.0205083
AC092924.2	0.134263	0.0111956	-3.58406	1.46439e-12	6.64526e-10
LATS2	33.7366	11.5269	-1.54931	5.50533e-06	3.87849e-05
MEF2B	0.0859105	0.199789	1.21757	0.00391299	0.0097706
EEF1A1P1	1.48871	0.644252	-1.20837	1.62111e-05	9.63497e-05
AC068790.3	0.277779	0.991403	1.83553	5.87503e-05	0.000285286
AC004471.1	0.530242	1.56516	1.56159	1.15788e-05	7.25723e-05
AC016245.1	0.00955263	0.0552107	2.53098	0.0202513	0.0385121
TTF2	4.70376	9.91262	1.07545	8.23245e-07	7.96378e-06
KCTD21-AS1	0.780663	1.56968	1.0077	0.00225435	0.00613309
TBX5	9.80414	1.27936	-2.93797	1.8552e-07	2.3647e-06
GNAQP1	0.732626	0.317684	-1.20549	0.002956	0.00771239
CYP4F24P	0.513042	0.183542	-1.48297	0.000940746	0.00294494
TFAP2A	5.61771	16.0861	1.51776	0.00027227	0.00103388
AC092123.1	0.624147	1.30966	1.06923	0.000132303	0.000563949
AL078621.1	2.62338	1.12689	-1.21908	3.73108e-05	0.000195542
AC005670.3	3.48708	1.40994	-1.30639	0.0124616	0.0256967
TLR2	4.50581	10.8149	1.26317	0.0137779	0.0278989
AC093162.1	6.19804	12.5018	1.01225	0.00415528	0.0102673
C2orf81	0.365879	0.795352	1.12023	0.000682778	0.00224536
CNKSR2	0.223037	0.0769937	-1.53447	9.28841e-09	2.26497e-07
SNORA11F	2.43732	6.99331	1.52068	5.31122e-06	3.76778e-05
ENO1	500.158	1058.05	1.08095	2.33973e-06	1.89466e-05
MAGEA3	5.15286	36.9764	2.84316	0.0106217	0.0224894
IL16	5.70006	2.3003	-1.30916	2.97944e-07	3.45968e-06
MYADM-AS1	1.06666	0.291446	-1.8718	3.4207e-05	0.000181856
ADRA1A	0.245137	0.116223	-1.0767	5.48184e-11	6.13396e-09
DNAJB11	11.7254	25.0367	1.09441	8.71997e-09	2.17155e-07
NUDT1	19.5454	44.817	1.19721	1.82624e-08	3.76333e-07
RBBP8NL	5.19541	18.5425	1.83552	2.35621e-05	0.000132832
AC019211.1	0.0355842	0.257064	2.85282	0.000843289	0.00268374
DUX4L34	0.0279158	0.137741	2.3028	0.02358	0.0437259
CABP4	0.859963	3.40755	1.98639	0.000617711	0.00206367
AGAP6	0.149026	0.356707	1.25917	0.000515091	0.00177462
CCL16	0.354411	0.138402	-1.35655	2.27157e-05	0.000128621
BX640514.1	0.123021	0.0110631	-3.47508	7.14733e-07	7.07883e-06
SFRP2	674.01	218.474	-1.62531	6.40564e-06	4.40964e-05
AC015722.2	0.677868	0.270344	-1.32621	1.86651e-08	3.83205e-07
AC007749.2	0.100905	0.0148995	-2.75966	1.05717e-05	6.72881e-05
RPA3	13.9368	30.2791	1.11942	1.29742e-07	1.76596e-06
BEST4	0.704574	1.5795	1.16464	0.00562091	0.0132382
AC005481.1	0.159384	0.0771092	-1.04753	0.000363824	0.00132205
FHAD1	0.4404	1.18322	1.42583	0.0127967	0.0262579
ZNF25	15.4035	6.29292	-1.29146	3.50869e-05	0.000185694
ESPN	2.3813	7.89474	1.72914	0.000399356	0.00142853
SAMD10	11.1848	23.5026	1.07128	0.000266355	0.00101485
BCHE	26.2479	2.92721	-3.1646	1.06458e-08	2.51214e-07
GMPSP1	0.591779	1.64352	1.47366	7.05182e-07	7.00252e-06
AC079336.2	0.218426	0.524319	1.2633	0.00196085	0.00545988
WWTR1	81.3954	20.6542	-1.97851	3.78364e-07	4.20463e-06
MTDHP1	0.230005	1.31269	2.51279	8.21866e-07	7.95342e-06
ANKRD61	0.377005	1.07425	1.51067	0.000132304	0.000563949
LRRC46	0.525932	2.03545	1.9524	1.00256e-09	4.40715e-08
AC009975.1	0.233211	0.0183633	-3.66673	8.77463e-05	0.000400223
APOBEC3A	28.8786	9.81204	-1.55737	0.0234998	0.0435866
NDUFA9P1	0.123737	0.399842	1.69215	0.0204435	0.0387962
JPH2	51.9084	4.55378	-3.51083	1.09248e-06	1.01032e-05
PCAT6	6.95063	25.7144	1.88736	2.08136e-08	4.16723e-07
STARD8	8.54522	3.29034	-1.37688	1.20724e-07	1.66602e-06
RAMP1	199.949	42.0936	-2.24796	5.52042e-08	8.86285e-07
MRPS18CP6	0.317432	0.133029	-1.2547	0.000495028	0.00171705
AL117344.2	0.171921	0.348867	1.02093	0.00191257	0.00534222
AC104506.1	0.175805	0.440841	1.32628	0.00180158	0.00508599
RN7SL75P	0.128595	0.469483	1.86824	0.00074071	0.00240435
IGFL2	0.0859421	8.72009	6.66483	1.27254e-06	1.14052e-05
AC116447.1	1.89854	0.816849	-1.21675	0.00304393	0.0079087
C5orf66-AS1	17.9048	2.22066	-3.01129	1.29135e-11	2.60771e-09
AC125494.3	0.0426579	0.583212	3.77314	4.18816e-08	7.11291e-07
AP005230.1	0.373011	1.58437	2.08662	1.54422e-05	9.26828e-05
AC136475.5	0.359911	0.141088	-1.35104	7.85776e-06	5.2469e-05
AC018445.6	0.146721	0.0382825	-1.93832	7.16579e-07	7.08575e-06
RBFOX3	22.9724	0.680785	-5.07655	7.73101e-11	7.75631e-09
ITIH6	0.0356737	0.251886	2.81984	2.46424e-05	0.00013778
LIN9	3.08619	6.80006	1.13972	3.8594e-07	4.27045e-06
CYP21A1P	1.11027	0.434886	-1.3522	0.00164445	0.00470665
RPS2P41	0.0668368	0.272969	2.03002	0.004539	0.0110746
E2F1	11.6333	45.7803	1.97646	4.46613e-08	7.4574e-07
Z94721.3	0.0864474	0.368118	2.09028	0.0131657	0.0268805
TEAD1	66.8018	18.9568	-1.81717	0.000111311	0.000486911
AL596094.1	0.881074	2.05953	1.22498	2.60522e-05	0.000144143
PPP1R14B-AS1	0.373821	1.45457	1.96018	2.71395e-08	5.07232e-07
SPATA17	0.323495	1.28094	1.98539	3.33391e-06	2.54654e-05
AP001453.3	0.290484	0.645521	1.152	6.25522e-05	0.000300306
IL22RA1	2.71974	8.17789	1.58826	3.45787e-06	2.62879e-05
AC015909.2	0.982989	0.300714	-1.70878	0.0006574	0.00217546
AC131011.1	0.209453	0.531861	1.34442	0.0118158	0.0245891
XXYLT1-AS1	0.0767842	0.237261	1.62759	0.0267827	0.048615
TAS1R3	0.686995	2.98339	2.11858	0.00590337	0.0137816
ZGLP1	0.641279	1.43431	1.16133	4.35597e-05	0.00022199
CBX3P4	0.171811	0.362241	1.07613	0.0111056	0.0233455
AL121753.1	1.69684	0.764026	-1.15115	0.000494427	0.00171543
CDCA7	5.0125	20.4185	2.02627	9.83431e-07	9.25363e-06
AMHR2	0.0993421	0.0478706	-1.05326	0.00168809	0.00481481
AC145207.9	0.662732	4.3699	2.7211	1.11875e-10	9.7694e-09
DUX4L37	0.117184	0.635311	2.43868	3.6431e-06	2.74539e-05
AGAP5	0.0219842	0.0555862	1.33826	0.0135249	0.0274922
ITM2A	83.5512	21.6443	-1.94867	4.33401e-11	5.21049e-09
LINC01952	0.0872684	0.446696	2.35576	0.00102917	0.00317789
AC008114.1	0.183053	0.430124	1.2325	0.00360017	0.00911522
NUDT9P1	1.05343	0.494749	-1.09032	1.96574e-06	1.63747e-05
AC022137.3	0.208247	0.981782	2.2371	0.00109246	0.00334117
CCT2	95.4868	200.617	1.07107	0.00022485	0.000881529
MOB4P2	0.147205	0.0726915	-1.01797	0.000416523	0.00148296
KRT6C	23.9597	56.4867	1.2373	0.00660067	0.0150866
FBXW11P1	0.169911	0.358828	1.07852	0.00832037	0.018319
LINC02139	0.422568	0.094117	-2.16666	5.26183e-08	8.52178e-07
ATP6V0D2	0.0610263	0.648446	3.40948	3.93429e-05	0.000204345
RRM2	10.1949	36.0757	1.82317	1.36579e-07	1.84349e-06
CFAP298	2.95319	5.99244	1.02087	3.72584e-08	6.48088e-07
GRM4	0.0208211	0.238042	3.5151	0.00413094	0.010213
AC009268.2	0.367442	0.951199	1.37223	0.000801811	0.00257361
SMAD9-IT1	0.591821	0.2135	-1.47093	3.94851e-05	0.000204983
HSPA8P14	0.0229105	0.071907	1.65012	0.0165307	0.0324981
AC100801.1	0.00593158	0.606801	6.67666	0.000518787	0.00178581
AC009133.1	0.527158	1.35135	1.35809	6.87718e-06	4.67918e-05
MTND6P22	0.823826	0.216705	-1.92661	0.000190507	0.000767851
CGB7	0.2115	0.624866	1.56289	0.00157644	0.00454389
AC004951.1	0.129895	0.274277	1.07829	0.00173767	0.00493385
FAM111B	3.04721	15.7945	2.37386	1.89733e-08	3.88299e-07
SYT7	3.25778	12.2019	1.90514	0.000485365	0.00168852
AL161452.1	0.120332	0.365479	1.60277	3.40676e-05	0.000181189
AC106820.2	0.0248737	0.11581	2.21907	0.00162987	0.0046706
CDC25A	3.33997	12.125	1.86008	2.27031e-08	4.41891e-07
MKX	8.21587	1.04973	-2.9684	3.32247e-06	2.5387e-05
CLIC3	72.6287	189.486	1.38348	0.00036386	0.00132205
PPP1R15A	371.822	146.602	-1.34271	1.11352e-06	1.02574e-05
NACC2	58.337	11.0538	-2.39987	9.81741e-08	1.40665e-06
AC102945.2	5.71777	2.67712	-1.09477	0.00112222	0.0034126
AL356123.2	0.214374	0.0391757	-2.4521	7.88431e-08	1.18155e-06
AL109811.1	0.0974	0.200261	1.03989	0.000130752	0.000558351
MICAL1	55.277	25.8526	-1.09637	0.00328644	0.00842905
MORF4L2-AS1	0.272063	0.579922	1.09192	0.00185259	0.00520445
MINAR1	0.243605	0.746388	1.61538	1.97928e-06	1.64609e-05
AC073073.1	0.606337	1.86421	1.62037	1.09211e-06	1.01032e-05
MAGEA4-AS1	0.0897737	2.31275	4.68717	0.000684378	0.00225033
ITIH5	53.8813	4.64828	-3.53502	5.44037e-12	1.48024e-09
SLC30A3	0.109916	0.835688	2.92657	0.0176502	0.0343696
ADCY2	1.33428	0.285587	-2.22406	5.13802e-09	1.45467e-07
FAM110A	22.271	54.9774	1.30367	1.24512e-07	1.71009e-06
LINC00862	0.0643368	0.26586	2.04695	7.35567e-05	0.000344562
WNT3	0.701958	4.06374	2.53335	1.43511e-08	3.13299e-07
AC004461.1	0.265942	0.639004	1.26471	0.00247219	0.0066377
PEBP4	0.735484	0.296148	-1.31238	5.95257e-07	6.1008e-06
AC005972.3	0.123211	0.486793	1.98218	0.000101359	0.000451791
NUSAP1	0.0772263	0.173476	1.16757	0.000130792	0.000558351
SMIM24	0.449026	3.58134	2.99563	0.000232438	0.000906136
SPATA21	0.0146579	0.193324	3.72127	0.0187183	0.0361256
IQANK1	15.9414	39.0498	1.29254	3.25841e-05	0.00017452
SOWAHC	101.214	39.1524	-1.37024	0.000179793	0.000730132
AC007613.1	0.0874421	0.231677	1.40571	1.59786e-05	9.52597e-05
AC010789.1	0.958268	10.2465	3.41856	8.15116e-07	7.89993e-06
AC013403.2	3.84283	1.57889	-1.28326	0.000193769	0.000778463
KLC3	1.33116	7.5221	2.49845	3.05478e-07	3.53922e-06
GINS1	5.05714	22.5514	2.15683	1.85402e-09	6.70249e-08
C8orf44	1.98779	4.34149	1.12702	8.27224e-07	7.9933e-06
ZFP69B	1.32047	3.35135	1.34369	5.50125e-07	5.72681e-06
COL10A1	0.185058	22.5283	6.92762	1.21973e-07	1.67969e-06
ATOH8	10.5072	4.74431	-1.14711	3.02852e-06	2.34982e-05
AL590556.1	2.04468	0.959118	-1.09209	4.47245e-07	4.81071e-06
NME1	10.7244	30.5752	1.51147	2.41648e-10	1.64372e-08
ANGPTL5	1.01737	0.195601	-2.37886	9.18895e-09	2.24708e-07
UBE2F-SCLY	0.0136316	0.0331112	1.28037	0.00684029	0.0155299
KRT71	0.0262947	0.341413	3.69867	0.014453	0.0290521
AC093249.6	1.13888	2.44638	1.10302	0.00012022	0.000520774
AC004080.4	0.104784	0.334333	1.67386	0.0271526	0.0491863
MIDN	215.729	95.1226	-1.18136	5.01831e-05	0.000249593
KLF10	110.626	54.6816	-1.01656	8.74858e-05	0.000399176
AC079209.1	0.0375211	0.093017	1.30979	0.00826106	0.0182101
SMKR1	0.996311	5.02008	2.33304	1.79983e-05	0.000105263
LCN1	0.0225421	0.322077	3.83671	3.38674e-05	0.000180273
SLIT2	14.1099	2.20853	-2.67555	1.57513e-09	5.99617e-08
NEXMIF	0.709521	0.147008	-2.27095	2.19369e-09	7.59071e-08
FRMD6-AS2	2.82608	0.447307	-2.65947	1.15396e-10	9.87768e-09
ARSF	2.37701	0.306591	-2.95476	0.00476204	0.0115403
CDCA3	3.45428	17.4671	2.33818	7.50045e-10	3.59021e-08
JAML	7.18287	3.58308	-1.00336	0.00224023	0.0061011
KRT16	221.063	663.474	1.58559	0.00669475	0.0152625
PGP	10.9931	23.1817	1.07639	3.18884e-09	1.00152e-07
AL031777.2	0.0343368	0.718531	4.38722	3.08788e-10	2.00039e-08
RASSF7	36.3825	86.2781	1.24575	8.64815e-06	5.69232e-05
EFNA1	68.2474	169.797	1.31497	7.96286e-05	0.000368332
AC008966.2	2.44537	1.01021	-1.2754	0.000146506	0.000614555
CLEC14A	42.5886	21.0406	-1.01729	3.80459e-06	2.84387e-05
H2AX	57.6259	183.792	1.67329	1.38512e-09	5.48279e-08
ZPLD2P	0.268411	0.652739	1.28206	0.00132214	0.00391911
AP003973.2	1.28554	0.29064	-2.14507	1.81798e-07	2.32976e-06
AC097376.1	0.243168	0.789276	1.69857	0.0139854	0.0282661
ALPP	0.0776211	15.0348	7.59764	2.96474e-06	2.31378e-05
AC080097.1	0.0663	0.0271153	-1.2899	6.52581e-05	0.000311101
AL021154.1	0.756695	1.71714	1.18223	0.0212443	0.0400879
HAAO	27.4041	5.49957	-2.317	3.96523e-11	5.02418e-09
PHLDB2	27.4655	12.9681	-1.08265	0.00154741	0.00447048
AL359513.1	2.30444	4.95093	1.10329	0.000342269	0.00125614
RNU6-759P	0.199416	1.25282	2.65133	0.000876121	0.00277049
SNORD99	9.43066	29.1841	1.62975	2.06998e-08	4.15088e-07
MYZAP	39.9533	7.80077	-2.35663	3.13203e-07	3.60769e-06
PDZK1P1	0.161	0.34101	1.08275	0.00398518	0.00991964
AC084876.2	0.232395	0.479711	1.04559	0.0013451	0.00397852
AC127024.6	0.300874	0.721441	1.26172	0.00423973	0.010446
SPDYE5	0.246637	0.529988	1.10357	0.00199959	0.00554744
AC011466.3	0.125542	0.377656	1.5889	8.05008e-05	0.000371834
AC025419.1	0.158016	0.0749121	-1.0768	0.00118594	0.0035765
PTCH2	2.96775	0.912895	-1.70085	1.37224e-06	1.21514e-05
FBXL8	2.06292	5.00865	1.27974	6.95865e-08	1.07128e-06
C2-AS1	0.0788632	0.319265	2.01733	0.00678217	0.0154142
AL645608.6	0.713411	1.9928	1.48199	0.0189382	0.0364847
CDH15	0.0390211	0.280553	2.84595	4.29255e-05	0.00021932
RNY1P13	0.413637	1.39616	1.75503	0.00607762	0.0141069
H2BC17	0.190511	7.21689	5.24344	3.32008e-09	1.03712e-07
CKS1BP7	0.187653	0.597162	1.67006	0.00203292	0.0056236
BX546450.2	0.0419474	0.167829	2.00034	0.0109513	0.0230908
NLGN3	3.61743	1.4632	-1.30583	8.35234e-07	8.05867e-06
AP001992.1	1.40845	4.18777	1.57208	7.83858e-05	0.000363494
TPSAB1	86.3244	16.8269	-2.359	2.41983e-09	8.26257e-08
MARVELD3	3.39929	9.65558	1.50613	5.4477e-07	5.6802e-06
KNL1	1.81583	6.71354	1.88645	3.5698e-08	6.25574e-07
OPTC	0.331932	0.11454	-1.53504	3.93051e-07	4.32875e-06
ID2	144.14	67.4744	-1.09506	2.86626e-06	2.24303e-05
AL022324.3	0.0343053	0.260539	2.925	0.00862469	0.0188893
AC079753.2	0.0170789	0.22454	3.71668	1.70285e-05	0.000100422
SDF2L1	38.6897	96.4012	1.3171	1.6016e-08	3.41568e-07
APOBEC3B	5.44117	21.2692	1.96678	3.42326e-05	0.000181882
LINC01750	0.388726	0.176963	-1.13531	2.28643e-06	1.86141e-05
DSCR9	0.0507737	0.179003	1.81783	9.61885e-05	0.000432547
PDCD6IPP1	0.874358	0.402419	-1.11953	0.000449073	0.00158078
S100A7A	0.460074	9.73825	4.40373	0.0010162	0.00314382
TPST1	59.4672	29.1268	-1.02975	7.90049e-05	0.00036584
LINC01694	0.0545684	0.594282	3.44501	8.91745e-05	0.000405664
AL450270.1	0.384784	0.160484	-1.26162	0.000153634	0.000639472
C6orf223	0.114858	2.1383	4.21854	6.60672e-06	4.52492e-05
HSD17B1	1.1039	9.39652	3.08952	2.53789e-07	3.04265e-06
RNU6-850P	1.29345	4.23759	1.71202	0.000292059	0.00109662
TNFAIP8L3	25.5767	5.08681	-2.33	1.45148e-09	5.63331e-08
ODF3L1	8.95748	1.18779	-2.91481	9.81447e-11	8.95674e-09
AC129507.1	0.663595	0.249464	-1.41147	8.67817e-07	8.31925e-06
AP005329.1	0.227432	0.458661	1.012	0.00082086	0.00262399
LINC02094	0.281547	0.0635119	-2.14828	8.69249e-07	8.32778e-06
GNGT1	0.552684	1.75738	1.6689	0.000507944	0.00175455
AC138466.5	0.145168	0.443508	1.61123	0.0114324	0.0239333
AL035420.3	0.213668	1.02604	2.26364	2.90711e-05	0.000158129
LRRC61	8.82714	23.3669	1.40445	3.11294e-06	2.40428e-05
AC079298.3	0.399721	0.12142	-1.71899	0.000288538	0.00108588
AL445933.1	0.852263	2.86379	1.74856	0.00046854	0.00163948
CADM2	1.14366	0.272017	-2.07189	7.55283e-10	3.60861e-08
THEM6	47.5583	100.628	1.08126	0.000982043	0.00305278
DTX3L	28.0078	56.4701	1.01166	2.95098e-05	0.000160212
RNU6-353P	0.498211	1.47339	1.56431	0.0141776	0.0285986
AC079841.2	0.0201895	0.123339	2.61095	0.000588038	0.00198066
MTFP1	0.645426	1.38981	1.10656	4.85587e-06	3.49623e-05
AL513123.1	0.0931684	1.36285	3.87064	2.81047e-06	2.20806e-05
AC092617.1	0.00985789	0.0547881	2.47451	0.0263548	0.0479597
CDC25B	30.6047	74.9446	1.29207	0.00298059	0.00776402
INTS4P2	0.607832	0.268018	-1.18134	0.000784869	0.00252753
CLEC18A	0.0351789	0.290252	3.04452	5.85602e-05	0.00028447
ZNF488	1.62698	10.9948	2.75655	4.6666e-05	0.000235039
ZGRF1	0.958579	2.76863	1.5302	1.0077e-08	2.40732e-07
PTP4A2P2	2.38949	0.877178	-1.44576	0.000437502	0.00154488
MLLT10P1	0.496811	1.26742	1.35112	0.00406535	0.0100768
AC109439.1	0.0132	0.392966	4.89579	0.000294557	0.0011044
PDCL3P3	0.0525368	0.330617	2.65376	0.00523031	0.0124671
ATP6V0A4	0.486116	3.63213	2.90144	0.00207596	0.00572186
H4-16	0.877421	2.64271	1.59068	0.000718884	0.0023447
OPLAH	6.99425	16.3679	1.22663	0.000179793	0.000730132
AC104687.2	0.390874	1.7788	2.18613	0.000242556	0.000938702
AC068733.3	1.28345	0.0766039	-4.06647	2.01321e-10	1.4375e-08
MARCHF4	0.0195158	1.31973	6.07945	1.80417e-08	3.73238e-07
HOXC13-AS	1.08706	3.75509	1.78842	0.00961899	0.0207083
PTPRQ	2.73909	1.25801	-1.12255	3.98502e-05	0.000206381
SERINC1	265.515	128.238	-1.04996	1.39844e-06	1.232e-05
SNHG14	2.07754	0.835454	-1.31424	2.93281e-06	2.29025e-05
RIC3	3.63331	0.936825	-1.95543	8.9139e-09	2.20129e-07
AL139123.1	0.615458	1.60922	1.38663	0.000143203	0.000602848
AC025809.1	0.585716	0.145866	-2.00556	9.32504e-07	8.86805e-06
AC005993.1	0.321705	1.64246	2.35205	0.000381099	0.00137561
AC092943.1	0.200084	0.0362325	-2.46525	0.000258075	0.000989427
ATP12A	0.251321	2.46824	3.29588	0.0175526	0.0342079
C8orf86	0.0506632	0.0128609	-1.97794	0.000302347	0.00112886
MYBL2	19.9537	128.86	2.69108	1.59363e-09	6.03105e-08
FCRLB	2.98955	25.4329	3.0887	1.4299e-05	8.672e-05
OR2B6	0.0808263	1.63672	4.33984	1.30395e-08	2.93592e-07
HTR2A	0.840426	0.188796	-2.1543	1.84007e-06	1.5528e-05
PALM3	7.62125	32.2817	2.08262	0.00368662	0.00929948
STAC	5.97927	1.52166	-1.97433	9.6891e-06	6.24889e-05
AP000864.1	0.260637	0.826307	1.66464	0.000731859	0.00238091
LINC01526	0.0382368	0.193232	2.3373	0.00381026	0.00955496
H2AC4	0.0868421	2.45807	4.82299	5.48619e-05	0.000269084
LMO1	1.26487	0.612873	-1.04533	4.84913e-05	0.000242813
NECTIN4-AS1	0.240316	1.75583	2.86915	4.53982e-05	0.000230224
AL121929.2	2.755	1.26736	-1.12022	0.000139884	0.00059061
AC016229.2	0.0878737	0.359697	2.03328	0.00100732	0.00312084
MSH2	5.28738	11.3077	1.09668	3.11294e-06	2.40428e-05
SNORA3B	2.90321	6.23362	1.10242	0.000106264	0.000468979
AC097639.1	0.780084	2.38816	1.6142	0.00179434	0.00506997
ZP3	3.36328	8.53526	1.34357	5.01831e-05	0.000249593
VN2R17P	0.0518947	0.160628	1.63006	0.00245463	0.00659879
AC011461.1	0.610211	1.69491	1.47383	0.000128615	0.000551408
RPS25P3	1.09601	0.204215	-2.4241	0.00303698	0.00789578
AHCYP2	0.272216	0.103308	-1.39779	0.00114863	0.00348228
AC068790.7	0.312353	0.805824	1.36729	0.00895397	0.0194925
GPR42	0.0994684	0.0211408	-2.23421	0.00176084	0.00498894
AL022334.2	0.354142	0.163194	-1.11774	0.0175125	0.0341401
ESCO2	1.00633	3.20875	1.67291	2.53789e-07	3.04265e-06
LINC01429	0.00844737	0.126075	3.89964	0.000106829	0.000471134
DENND5A	38.0561	16.0752	-1.24329	0.000148879	0.000622692
AC145124.1	1.4744	0.511946	-1.52606	3.11125e-07	3.58856e-06
CYP2A7	0.159911	0.0797235	-1.00419	0.000161676	0.000668638
AC104785.1	0.520232	1.81902	1.80593	5.38319e-06	3.81218e-05
KSR2	0.260779	0.891524	1.77345	0.0201458	0.0383525
UNC5C	4.13117	1.09483	-1.91585	8.20085e-09	2.07412e-07
SHISAL1	31.5711	1.71025	-4.20632	3.33827e-09	1.03712e-07
LINC02691	0.193379	0.0611337	-1.66139	1.18939e-05	7.42414e-05
H3P13	0.0338684	0.0881852	1.3806	0.0201433	0.0383525
GPR3	5.34803	2.46265	-1.1188	0.0142183	0.028665
AP005717.2	0.0379	0.181814	2.2622	4.34081e-05	0.000221304
AC002074.1	1.01032	0.39759	-1.34546	1.5694e-05	9.39299e-05
SLC8A3	0.500589	0.0882277	-2.50432	2.82739e-09	9.19277e-08
LINC00491	0.548311	2.1683	1.9835	0.00992265	0.0212354
HTR5BP	0.0307684	0.107671	1.80711	0.000349449	0.00127813
LRRK2-DT	1.39395	0.259408	-2.42589	1.72703e-08	3.62341e-07
SLC66A1	11.7585	28.761	1.29041	1.09259e-11	2.33399e-09
SOX9	11.68	37.9538	1.7002	0.00724677	0.0162996
RCAN2	87.4415	9.72601	-3.1684	1.63537e-11	2.95601e-09
BUB1	5.74912	20.6327	1.84352	1.80641e-08	3.73238e-07
SEPTIN5	0.0332632	0.161731	2.2816	0.00440989	0.0107942
AC011815.2	0.123305	0.353686	1.52024	0.00323261	0.00831574
AC044849.1	0.697047	0.328784	-1.08412	0.000864205	0.00274102
GJC2	8.49424	2.31554	-1.87514	2.65357e-09	8.82746e-08
AC026700.1	0.0527579	0.193461	1.87458	0.0190209	0.0366221
TMEM171	2.33898	5.71188	1.28809	0.0134552	0.0273813
ZWINT	13.9534	72.904	2.38538	3.27573e-10	2.05015e-08
ACTN1	243.957	93.8204	-1.37865	0.0183046	0.0354358
AC096720.1	0.670963	1.90175	1.50302	0.0088205	0.0192366
HPGDS	4.91124	1.24338	-1.98182	5.83912e-10	3.03682e-08
TOB2P1	0.619689	1.65877	1.4205	0.000864	0.00274102
LILRB5	4.99792	2.46981	-1.01693	2.11334e-05	0.00012064
LTO1	5.70386	13.8871	1.28373	0.000292888	0.00109862
AL160171.1	0.175232	0.472066	1.42973	0.000382141	0.00137828
AL138688.1	0.0106632	0.0780903	2.87251	0.00109404	0.00334461
RPL32P33	0.105168	0.329445	1.64734	0.0118436	0.0246425
LINC01783	0.208584	0.10331	-1.01365	0.00094938	0.00296628
MIR378D2HG	0.0443895	0.16482	1.89261	0.00124691	0.00372759
LINC00877	0.222795	0.0859672	-1.37386	1.02471e-06	9.58618e-06
AC104260.2	0.245384	0.0621522	-1.98117	2.88432e-08	5.32528e-07
AP000926.1	0.265084	0.122104	-1.11834	0.00117665	0.00355428
PYGB	414.612	130.069	-1.67248	0.00433168	0.010634
NXT1-AS1	0.123532	0.322318	1.3836	0.000810973	0.00259624
NEXN-AS1	0.540163	0.189573	-1.51064	5.7197e-05	0.000278791
ARHGAP20	6.08198	0.673559	-3.17467	2.74676e-09	9.0444e-08
ILK	0.679574	0.284915	-1.2541	0.00222605	0.00606799
SYT15	0.235279	0.115225	-1.02991	3.56609e-05	0.000188303
MYH16	0.0379684	0.688274	4.18011	1.47484e-07	1.962e-06
ARHGAP24	6.54396	1.75519	-1.89854	3.18499e-06	2.44944e-05
LARP1P1	0.0341316	0.528051	3.9515	3.48716e-06	2.64717e-05
AC109322.1	1.36942	3.8197	1.47989	5.95691e-09	1.64152e-07
AC135050.7	0.0441842	0.155141	1.81198	9.45354e-06	6.12572e-05
RNASE7	1.11181	10.9547	3.30058	0.000290588	0.00109207
AC112484.3	0.719147	2.78728	1.9545	5.3117e-06	3.76778e-05
AC068707.1	0.155405	0.398865	1.35987	0.0220131	0.0413153
GCSAML	0.790158	0.153097	-2.36769	1.42913e-09	5.58853e-08
AC048382.5	0.389195	0.138391	-1.49174	3.22611e-07	3.69424e-06
UTS2B	0.190963	0.0873027	-1.1292	7.13912e-05	0.000335574
H1-9P	0.386184	0.137296	-1.492	0.00116971	0.00353538
AC025754.2	0.533532	1.06955	1.00336	0.00473065	0.0114729
STK40	64.0639	27.9107	-1.19869	5.32127e-09	1.4918e-07
AC091588.1	0.337174	0.158928	-1.08512	5.97914e-05	0.000289634
LINC01518	0.238379	6.18296	4.69697	6.04496e-05	0.000292275
AC138150.2	0.270779	0.807	1.57545	1.19593e-06	1.08313e-05
LINC01169	0.0772316	0.810817	3.39211	0.00269281	0.00712789
MIR145	67.1024	5.16296	-3.70009	9.15421e-09	2.24283e-07
AL603832.1	0.350453	1.21521	1.79392	2.60407e-06	2.07108e-05
SLC6A8	40.55	94.5528	1.22142	0.0216055	0.0406388
AP000580.1	0.101326	0.222303	1.13352	0.0163077	0.0321409
AC093510.2	1.05653	0.328348	-1.68604	2.56954e-07	3.07488e-06
AP005432.1	0.0919632	0.639492	2.7978	0.00115093	0.00348841
STMN1	45.1599	162.737	1.84943	5.12656e-08	8.3498e-07
FBN2	0.997726	9.34341	3.22723	0.00101548	0.00314273
PROK1	0.753111	0.357171	-1.07625	8.02976e-05	0.000370962
ISYNA1	47.8646	118.573	1.30875	0.00142208	0.00416615
AC093620.1	0.719753	1.59976	1.15229	0.000450662	0.00158509
AL118508.3	0.495537	0.232941	-1.08903	5.93202e-06	4.13514e-05
IL17RD	8.73359	3.32951	-1.39126	0.0044618	0.0109109
LINC01781	3.05568	0.603255	-2.34065	0.00925951	0.0200503
MCM2	7.24325	30.2183	2.06072	4.01531e-07	4.39779e-06
FBLN5	75.3269	13.8611	-2.44213	1.26115e-09	5.17433e-08
RSKR	1.02432	2.60059	1.34417	1.94246e-05	0.000112399
AC103810.3	6.67837	21.257	1.67037	4.09075e-06	3.02673e-05
CNR2	1.02447	0.413516	-1.30887	0.00231275	0.00627085
AL024498.1	0.345842	1.096	1.66406	1.54437e-07	2.03876e-06
SLC8A2	4.17054	0.981453	-2.08724	0.00152249	0.00441048
RGL3	8.20258	19.4172	1.24318	0.0186797	0.036054
AL353708.3	0.268684	1.30975	2.28531	5.83863e-10	3.03682e-08
APOC1	8.13856	47.1668	2.53493	2.94258e-08	5.40966e-07
ZDHHC15	1.52581	0.523899	-1.54222	9.22203e-08	1.33992e-06
GOLGA2P5	1.43524	3.33836	1.21785	0.000731308	0.00237951
GHRLOS	0.412574	1.03984	1.33363	0.000600802	0.00201468
NARF-AS1	0.0362368	0.454145	3.64763	1.17241e-07	1.62927e-06
AL096677.1	0.0100579	0.13086	3.70162	0.00149244	0.00433931
ETV7-AS1	0.372311	0.941027	1.33773	0.00253394	0.00677886
GJB7	0.716779	3.4925	2.28466	3.18859e-06	2.45075e-05
CTIF	26.9672	12.7928	-1.07588	0.00213691	0.00586732
CYTOR	0.778042	1.96386	1.33577	0.00463626	0.0112786
ASXL3	1.05881	0.374413	-1.49974	3.72594e-07	4.15659e-06
AC069120.1	0.00417895	0.126587	4.92084	0.0228014	0.0425293
ENKUR	0.0892526	0.459956	2.36553	3.90202e-05	0.000203051
LMO7-AS1	0.315553	1.17591	1.89783	1.06671e-06	9.91808e-06
C15orf54	0.0226895	0.0944032	2.05681	0.0110336	0.0232263
ZNF385C	0.549553	1.69862	1.62804	7.13052e-05	0.000335231
SYT16	0.216542	0.737383	1.76777	0.0113489	0.0237758
RANBP1P1	1.39809	2.87398	1.03959	2.29848e-05	0.000129889
AC022007.1	1.71033	4.24911	1.31289	1.16783e-06	1.06177e-05
AC092810.2	0.0473842	0.0222716	-1.0892	0.000158433	0.000657224
DRAXIN	0.116516	1.00735	3.11197	5.18722e-07	5.4416e-06
SLC25A5P5	0.351411	1.96561	2.48375	4.09255e-06	3.02673e-05
CORT	0.396784	0.89401	1.17194	0.00111478	0.0033944
HFM1	0.492058	0.166678	-1.56176	3.56535e-06	2.6986e-05
FAR2P1	0.00864737	0.562309	6.02296	8.77075e-05	0.000400117
AC079145.1	0.137053	0.456058	1.73449	3.49417e-05	0.000185114
ECSCR	5.9066	2.63955	-1.16204	2.56231e-05	0.000142248
AOC4P	1.02351	0.355091	-1.52727	2.25886e-07	2.76847e-06
AC099329.2	0.169105	2.83705	4.0684	0.00565072	0.0132951
SNHG12	6.32735	16.0813	1.34571	3.17263e-08	5.73819e-07
SLFN13	2.50628	8.91145	1.83011	0.0130016	0.0265896
SHOC1	0.223732	0.91589	2.03341	0.00296236	0.00772355
AL357556.3	0.349658	0.781386	1.16009	4.31897e-06	3.16433e-05
AL137782.1	0.762811	0.187053	-2.02788	0.00796062	0.0176487
TNRC6C	7.03191	3.50254	-1.00552	1.179e-06	1.07004e-05
C19orf48	30.9392	90.0402	1.54113	5.70109e-10	3.00302e-08
ANO8	5.58604	11.4287	1.03276	0.000643903	0.00213791
AC092821.3	0.113989	0.252415	1.1469	0.000143328	0.000602994
PITX1	126.723	52.1039	-1.28222	0.000243879	0.000942973
JUNB	1665.02	524.003	-1.6679	9.41816e-08	1.36229e-06
GBP7	0.0469895	0.207585	2.14329	0.00124678	0.00372759
MAP1B	89.793	10.3548	-3.1163	1.99269e-08	4.024e-07
AC108704.1	0.112963	0.334512	1.56621	0.00397601	0.00990573
PLA2G7	5.48916	13.4634	1.29438	0.00229719	0.00623258
RN7SL526P	0.967468	0.423014	-1.19351	0.00229149	0.00622103
HECTD2	6.56113	3.06962	-1.09588	0.000123021	0.000531572
AC011477.3	0.355337	0.106192	-1.74252	3.63831e-06	2.74258e-05
CD302	3.40294	1.02003	-1.73817	7.43834e-07	7.30221e-06
TOR1AIP1	71.943	34.6177	-1.05534	2.1312e-05	0.000121525
C10orf71	0.0257842	0.00960704	-1.42432	4.50439e-09	1.31114e-07
OR7M1P	0.411305	0.198687	-1.04971	0.00106056	0.00326078
LRRN4	0.0565895	0.632884	3.48333	9.88212e-06	6.3509e-05
DLG1-AS1	0.199458	0.547867	1.45774	8.60839e-05	0.000393962
AC105460.1	4.4502	9.2349	1.05323	0.024715	0.0454816
CADM3-AS1	1.27798	0.206758	-2.62785	5.334e-10	2.88438e-08
AC020916.1	24.9576	5.76499	-2.11409	0.000144974	0.000609017
AP003778.1	0.433689	0.884116	1.02757	0.00541315	0.0128262
SRRM5	0.590589	1.36266	1.2062	0.000310426	0.00115518
C16orf96	0.172984	0.0670383	-1.36758	8.48956e-09	2.13254e-07
STUM	14.5618	1.03706	-3.81162	1.00205e-07	1.43137e-06
AP000619.3	0.0105316	0.0888617	3.07684	0.00266863	0.00707328
LINC00680	2.53425	5.90651	1.22074	3.78364e-07	4.20463e-06
MIR210HG	5.27017	15.4665	1.55322	5.0589e-05	0.000251128
AC023024.1	0.0574789	0.127911	1.15404	0.000476021	0.00166161
AC109460.2	1.20663	2.59989	1.10747	0.000804644	0.00258109
RBM5-AS1	0.117316	0.253836	1.1135	0.0258361	0.0471886
MEIOC	0.0690368	0.167493	1.27866	0.0163993	0.0322919
AC010745.2	0.00811579	0.0271549	1.74241	0.0188856	0.0363968
CLEC10A	16.575	4.77311	-1.79601	2.50281e-08	4.78143e-07
BANF1P1	0.657058	0.28602	-1.1999	0.000145327	0.000610401
AL133551.1	0.123874	0.411168	1.73086	7.83884e-06	5.23833e-05
CAPSL	0.0511842	0.27881	2.44551	0.0223429	0.0418311
RAB23	47.9619	6.78869	-2.82069	0.000114797	0.000500131
PCP2	0.908553	3.67466	2.01597	0.000116559	0.000507207
AL136162.1	0.460295	2.06981	2.16887	5.14379e-09	1.45467e-07
ECM1	98.2704	43.6045	-1.17228	0.00334688	0.00855688
AL137100.3	0.0161947	0.094841	2.54999	0.00853252	0.0187207
LINC01765	1.48671	0.155268	-3.25929	3.55121e-10	2.1649e-08
AC010913.1	0.118811	0.311065	1.38855	2.44732e-05	0.000136952
SLC5A7	3.65656	1.32776	-1.46149	4.3532e-06	3.18577e-05
H4C14	0.108547	0.682433	2.65236	5.46358e-07	5.69446e-06
AL136366.1	1.93251	0.213286	-3.17961	4.12678e-09	1.22749e-07
LINC01876	0.663458	1.95868	1.56181	0.0130501	0.0266804
AL450043.1	0.235221	0.0777294	-1.59749	8.26758e-06	5.473e-05
CPT1B	0.152184	0.481348	1.66126	1.21418e-05	7.55753e-05
DLEU1	0.294716	0.8368	1.50556	0.000108761	0.000477701
AGRP	0.143153	0.468186	1.70953	0.00120618	0.00362823
NUP210L	0.181253	0.0880369	-1.04182	0.0202889	0.0385722
AP001205.1	0.128363	1.18204	3.20297	0.0231872	0.0430871
AL162727.2	0.139258	0.428631	1.62198	0.00188661	0.00528602
POLE2	2.35792	8.47729	1.84609	3.33828e-09	1.03712e-07
GPR17	1.5537	0.32685	-2.24901	2.51143e-09	8.44153e-08
ELN	88.9171	20.0255	-2.15062	2.64179e-08	4.95898e-07
CCT5	62.0139	138.508	1.1593	8.03629e-07	7.80324e-06
PCDH11Y	0.0890684	0.0331391	-1.42638	0.0254482	0.0465985
GPR84	0.962821	2.97306	1.62661	0.00234811	0.0063494
AC005821.1	0.0396579	0.17928	2.17653	1.35893e-05	8.31965e-05
AC107068.2	0.00833684	0.0831638	3.31838	0.000443265	0.00156161
TOP3BP1	0.0289	0.161211	2.47981	0.0103198	0.0219528
AC011447.3	0.337905	2.22832	2.72126	0.00103951	0.00320405
C10orf55	0.380595	1.02825	1.43387	0.005167	0.0123369
AL049830.3	0.0141947	0.0882799	2.63673	0.00197996	0.00550419
DDN	0.0956579	0.659878	2.78624	2.59401e-05	0.000143822
LINC02154	0.0565	9.82001	7.44133	6.26233e-05	0.000300592
DGLUCY	37.2003	17.6057	-1.07927	1.69297e-07	2.19457e-06
AC012618.3	0.234858	0.617299	1.39418	0.000223188	0.00087662
RNF103-CHMP3	0.0694526	0.167888	1.2734	0.000687087	0.00225808
AP001271.2	0.0360368	0.179713	2.31815	0.000237119	0.00092208
AL606748.1	0.208195	0.0756323	-1.46086	2.11942e-05	0.00012096
PDE1C	6.67698	0.522843	-3.67475	9.53224e-09	2.30922e-07
COL27A1	3.81533	9.29588	1.28478	0.00673289	0.0153359
BNIP3P10	0.144411	0.661931	2.1965	6.35301e-05	0.000304492
AL357079.2	0.0843263	0.205963	1.28833	0.000156293	0.000649078
RN7SKP269	0.373179	0.908107	1.28299	0.00476312	0.0115419
YWHAEP1	0.0777737	0.472291	2.60232	0.0107873	0.0227895
PNPLA3	0.0774789	0.682815	3.13962	9.58111e-06	6.19131e-05
SLC43A1	16.166	7.61171	-1.08667	4.78115e-05	0.000239874
LINC02236	0.0952632	0.486522	2.35251	7.25923e-07	7.16443e-06
LINC01352	2.39076	0.297583	-3.0061	1.36512e-06	1.2109e-05
MTG1	1.11111	3.37594	1.60329	5.30577e-10	2.87513e-08
FAM72C	0.233237	1.58417	2.76386	9.39424e-10	4.20871e-08
LINC01798	0.672274	0.105532	-2.67137	2.12926e-09	7.38333e-08
TRABD2B	3.72472	1.4369	-1.37417	1.89337e-07	2.40374e-06
VCX3B	0.152068	0.603692	1.98909	0.0231034	0.0429685
SPDYA	0.1825	0.460868	1.33646	2.61617e-05	0.000144648
SPECC1	2.06856	5.2822	1.35251	0.00138544	0.00407452
AC020911.3	0.0336789	0.107472	1.67405	0.0143017	0.028795
GPR146	1.12954	0.421712	-1.42141	3.00021e-05	0.000162442
ALKBH6	0.528747	1.68123	1.66887	3.41553e-09	1.05352e-07
SLC25A25	70.883	12.4569	-2.50849	6.41267e-11	6.79322e-09
AMH	0.490947	4.5408	3.2093	5.17082e-06	3.68503e-05
AC092964.1	0.149795	0.881812	2.55748	7.90819e-06	5.27784e-05
GOLGA8A	9.00399	21.4297	1.25098	0.00107118	0.00328599
HROB	2.85745	11.3728	1.99279	5.24255e-10	2.85283e-08
CDIPTOSP	0.412437	1.71942	2.05968	0.0220258	0.0413362
LINC02527	0.0546158	0.35413	2.69689	0.0067369	0.0153423
ZCCHC24	75.665	11.5896	-2.70679	3.41554e-09	1.05352e-07
AP002761.1	0.362916	1.59177	2.13293	6.21908e-05	0.000298849
AL137060.3	0.113053	0.625597	2.46824	2.77837e-09	9.10263e-08
SLC9A3P2	0.0471947	1.03974	4.46145	0.00683368	0.0155176
CST4	0.0257105	7.84379	8.25305	1.32427e-07	1.79413e-06
TULP2	0.779342	0.273498	-1.51072	8.11644e-07	7.87219e-06
NAPSB	25.191	10.9879	-1.19699	0.00126396	0.00377132
ASPHD1	3.11489	6.31987	1.02071	0.000694624	0.00227764
SNCA	2.44863	1.21288	-1.01354	6.12507e-07	6.2504e-06
SETD7	32.121	13.9923	-1.19889	0.000152305	0.000634761
AL355987.5	0.0994474	0.795719	3.00025	2.84329e-06	2.2291e-05
AC087294.1	0.374074	0.862568	1.20532	0.000105041	0.000464834
FLT3	1.0855	0.389897	-1.47719	0.000176352	0.000719548
ERAS	0.0578158	0.164657	1.50992	0.0218274	0.0410084
AC117489.1	1.83313	0.229449	-2.99806	6.30342e-08	9.89638e-07
MAST1	0.328079	1.6839	2.35969	3.11293e-06	2.40428e-05
COX7A1	194.523	29.8395	-2.70465	1.84558e-10	1.36299e-08
AC097369.4	0.0836421	0.342199	2.03253	0.000188699	0.000760918
AC022966.2	0.288579	0.634125	1.1358	0.000450321	0.00158452
TLR12P	0.0435053	0.00875922	-2.31232	0.000778848	0.00250987
LGI3	0.714426	0.268693	-1.41083	0.00315595	0.00815424
AC017116.2	0.125379	0.28364	1.17776	0.0092826	0.0200938
H2AC21	0.0903842	3.52188	5.28413	1.64245e-05	9.73715e-05
AC092327.1	0.0983211	0.0327706	-1.5851	3.95332e-06	2.94228e-05
LINC00479	0.182084	0.466734	1.35799	0.0134802	0.0274276
AC105339.2	0.0649105	0.179227	1.46526	5.44746e-05	0.000267438
ECEL1	0.328958	2.554	2.95678	0.0171652	0.0335744
AC078860.2	0.00822632	0.0888823	3.43358	0.000199967	0.000799495
KCNJ3	1.78756	0.22181	-3.0106	4.34207e-10	2.47757e-08
KIAA1210	0.497116	0.073184	-2.76398	1.83417e-08	3.77465e-07
ZNF117	3.24073	12.7937	1.98104	0.000560402	0.0019047
FER1L6	0.157932	0.435712	1.46407	0.0250826	0.0460401
KIAA0408	0.0699684	0.00875947	-2.99779	1.8057e-07	2.31977e-06
AC005740.5	0.0149842	0.0487981	1.70338	0.00718255	0.0161833
AC067930.9	0.321774	0.653948	1.02313	0.00138544	0.00407452
AC002470.1	1.96069	5.4502	1.47494	6.84679e-06	4.6634e-05
TLCD3B	0.0406211	0.652279	4.00519	0.000100326	0.000447958
ENPP6	2.47441	0.348733	-2.82689	1.36708e-09	5.44398e-08
AP000866.5	0.533963	1.82481	1.77294	0.00131015	0.00388769
KREMEN2	0.598974	4.31485	2.84874	1.54976e-08	3.32988e-07
AC108215.1	0.5398	0.244828	-1.14065	0.00171959	0.00489192
ERVV-2	0.00476316	1.87772	8.62285	3.90234e-07	4.30378e-06
RGS22	1.19998	0.139296	-3.10679	8.88051e-12	2.03136e-09
BX119927.1	0.0222368	1.22838	5.78766	8.14046e-05	0.000375606
TES	175.085	73.1563	-1.259	0.000137976	0.000583604
AC024581.1	0.0923526	0.449415	2.28282	0.0245476	0.045225
AC089999.2	0.623789	1.42686	1.19372	0.00263465	0.0070039
FYCO1	68.8729	18.0053	-1.93551	1.90677e-06	1.59709e-05
AC006449.5	0.787068	2.48719	1.65996	6.52086e-06	4.47442e-05
HABP4	18.8325	7.07755	-1.4119	6.62114e-07	6.65617e-06
AL096840.2	0.300874	0.614666	1.03065	0.0225476	0.0421471
CA9	5.21401	64.399	3.62657	5.24546e-05	0.000259244
NR2F1	35.2112	10.554	-1.73825	3.87258e-09	1.16124e-07
PHYHIP	21.1577	3.28318	-2.68802	2.80936e-11	4.10888e-09
C8orf34	0.307574	0.120277	-1.35457	1.95004e-06	1.62701e-05
AL136172.1	0.0203474	0.192445	3.24153	3.33526e-07	3.79612e-06
AC093014.1	0.0421842	0.122201	1.53448	0.00762327	0.0170146
AC027243.2	0.0461842	0.368022	2.99432	6.71183e-07	6.74e-06
PELI2	18.808	4.18615	-2.16765	7.41179e-10	3.56097e-08
UBASH3B	4.02947	9.62399	1.25604	0.00188839	0.00528602
PTGES2-AS1	0.178279	0.612118	1.77967	0.000298159	0.00111467
AC134312.3	0.3147	0.0340891	-3.2066	6.02675e-10	3.097e-08
LINC02542	0.947868	2.28763	1.2711	0.0150971	0.0301431
AC020891.2	0.691774	2.03202	1.55454	0.00199129	0.00552857
NLRP10	0.0515895	0.39098	2.92195	0.00948162	0.0204643
LINC01842	0.510574	1.6234	1.66883	0.00793121	0.0175895
AC012354.2	1.48933	11.7808	2.9837	0.00187555	0.00526155
NAP1L5	25.2056	8.36672	-1.59101	5.11829e-10	2.79699e-08
AL355974.2	0.146926	0.0670602	-1.13156	0.00024036	0.000931736
TRIM67	0.0135895	0.0879464	2.69413	0.000210554	0.000835621
AC063948.1	1.11248	3.00293	1.43259	9.69391e-07	9.16155e-06
AC244093.2	0.0385316	0.284483	2.88423	0.000402281	0.0014374
AL355102.5	0.296389	0.125266	-1.2425	5.1798e-06	3.69039e-05
AC024896.1	0.366742	0.891506	1.28148	0.00268418	0.00710673
KCTD9P4	0.425689	0.104233	-2.03	3.14523e-06	2.42319e-05
AL135999.1	0.115289	0.299089	1.37531	1.95002e-05	0.000112786
CLEC5A	0.426721	2.20583	2.36996	4.04851e-05	0.000208791
SNHG10	1.33599	3.05849	1.1949	1.08885e-07	1.5321e-06
AC138393.3	0.341705	0.867486	1.34409	0.00781975	0.0173931
TPM1	421.489	39.0741	-3.43121	1.23639e-06	1.11391e-05
AC009630.2	0.0208632	0.091166	2.12754	0.00306621	0.00796376
PRKCB	11.862	2.70198	-2.13425	5.5662e-10	2.96041e-08
TEF	36.0474	16.8447	-1.0976	1.6758e-07	2.17778e-06
SALL4	0.674463	6.40909	3.24831	7.45729e-09	1.92949e-07
CCN1	1070.82	144.103	-2.89355	3.15223e-11	4.40427e-09
KMO	0.287037	0.772642	1.42857	0.0108706	0.0229468
AC006504.3	0.313426	0.713125	1.18603	0.0142962	0.0287906
AC093838.2	0.0290947	0.141975	2.28681	0.000469762	0.00164351
TIGD2	7.09156	14.7252	1.05411	1.7252e-05	0.000101486
ZNF483	2.60326	0.914804	-1.50879	4.28006e-08	7.21196e-07
NCAPG	3.09813	14.5989	2.23639	7.45729e-09	1.92949e-07
BAG2	42.5949	7.33963	-2.5369	1.00245e-06	9.40516e-06
AL358334.2	0.429537	1.18255	1.46105	0.00263481	0.0070039
AL121821.2	1.24838	0.201172	-2.63355	1.70684e-10	1.30915e-08
SLC2A12	4.14526	1.84105	-1.17093	0.00215715	0.00591428
FOXM1	7.56633	36.0602	2.25274	7.54125e-09	1.94537e-07
AC023282.1	0.0216263	0.0703345	1.70144	0.00199176	0.00552927
B3GNT4	0.133153	1.59063	3.57844	1.16844e-09	4.88704e-08
SGCZ	0.386384	0.172119	-1.16663	1.91261e-06	1.60147e-05
H4C5	0.275784	7.32465	4.73115	6.38642e-10	3.20536e-08
GAPDHP32	0.0485	0.17629	1.86189	0.00908284	0.0197205
FCN2	0.3803	0.0810842	-2.22964	1.53404e-08	3.30707e-07
MIR4258	0.817658	2.53921	1.63481	0.000155588	0.000647087
MROH8	1.69176	0.770863	-1.13398	2.6686e-07	3.15256e-06
LINC02065	0.0295105	0.21215	2.84578	0.00487424	0.0117506
NIBAN3	2.13745	0.918401	-1.21869	0.00268425	0.00710673
AC124856.1	0.0318053	0.159385	2.32518	0.00744393	0.0166719
RPS17P1	0.510311	0.120148	-2.08657	2.02802e-09	7.17103e-08
HLX-AS1	0.766368	0.0949597	-3.01265	0.000318174	0.00118129
CDC6	5.45127	25.0092	2.19779	1.45148e-09	5.63331e-08
AC006197.2	0.0669947	0.156514	1.22417	0.0168402	0.0330113
ARHGAP6	10.4563	2.66201	-1.97378	1.1616e-09	4.8742e-08
CNPY2	1.50214	3.64764	1.27994	3.5698e-08	6.25574e-07
AC005592.1	0.312316	0.114056	-1.45327	4.18585e-06	3.0825e-05
AC124944.1	0.419542	2.15129	2.35831	7.84862e-08	1.1788e-06
MTCP1	0.639858	1.36668	1.09485	4.78113e-05	0.000239874
KIFC2	9.0674	30.9266	1.77009	9.92895e-07	9.33249e-06
AC092542.1	0.215611	0.0969066	-1.15376	3.54089e-05	0.000187091
AC010547.1	0.0188737	0.054115	1.51965	0.0180056	0.0349536
PLPPR4	15.7272	1.29827	-3.59859	2.4733e-06	1.98602e-05
KIF20B	3.74114	9.42666	1.33327	2.73744e-06	2.1579e-05
ASF1B	13.7637	65.8574	2.25848	8.96089e-10	4.07784e-08
AP000302.1	0.0125368	0.139586	3.47691	0.000678744	0.00223578
DMRT3	0.0421474	0.361472	3.10037	0.00259159	0.0069102
MEPE	0.0221474	0.095616	2.11012	0.000756595	0.00244701
GOLGA8K	0.0837632	0.0346767	-1.27235	0.00265715	0.00705288
KLRG2	0.949847	2.6115	1.45911	0.0129315	0.0264702
FBN1	44.9671	14.7971	-1.60356	0.000699414	0.0022916
AL512652.1	0.486458	1.11324	1.19438	0.000257645	0.000988144
LGSN	0.173842	0.504656	1.53752	0.0242834	0.0448438
TSHZ1	16.163	7.99728	-1.01512	9.83431e-07	9.25363e-06
GAPDHP71	0.130747	0.280392	1.10066	0.00713205	0.0160891
PDCD5P1	0.201832	0.794635	1.97714	0.000166635	0.000686505
AC036214.1	0.0211158	0.0844789	2.00027	0.00115764	0.00350588
DPYSL2	57.8833	20.9719	-1.46469	5.23839e-07	5.48852e-06
RFC4	11.6793	35.3928	1.5995	8.81773e-09	2.18734e-07
KLHL30-AS1	1.154	0.0630182	-4.19473	1.38904e-10	1.1185e-08
MORC2-AS1	0.118832	0.294559	1.30964	0.0101298	0.0216108
AFF3	7.60035	0.614465	-3.62866	1.0101e-11	2.21263e-09
TFR2	0.587153	3.511	2.58007	2.41338e-07	2.92047e-06
PRDX2P4	0.0458579	0.292896	2.67515	0.00179485	0.00507086
NTN3	0.0395579	0.149593	1.919	0.0212726	0.0401325
MAP3K8	46.8492	19.1992	-1.28698	4.8124e-06	3.47073e-05
AL390728.3	0.590558	1.44567	1.29159	0.0176496	0.0343696
ZNF841	5.34766	11.0026	1.04086	0.000497475	0.00172415
SRF	159.514	52.266	-1.60974	3.19722e-10	2.02058e-08
LMOD1	567.968	29.1636	-4.28357	9.81714e-11	8.95674e-09
TOP3B	0.0204105	0.0627056	1.61928	0.00230008	0.00623847
TGM4	0.0460474	0.138186	1.58542	0.0164441	0.032355
PODNL1	1.93448	6.59282	1.76895	0.00977854	0.0209814
C10orf88B	0.209237	1.29178	2.62615	8.21573e-08	1.22413e-06
CCDC150	0.232553	1.2236	2.3955	2.38712e-10	1.63667e-08
ROS1	0.0137	1.30394	6.57255	0.000149576	0.000624999
LINC00639	0.210884	0.101285	-1.05803	0.000125372	0.000539832
CYS1	9.81603	2.75571	-1.83271	6.49349e-07	6.54886e-06
KLHL38	1.27602	0.418561	-1.60814	0.00404391	0.0100391
LINC01705	0.171589	0.759467	2.14603	6.55173e-05	0.000312222
AL157373.2	0.101379	0.497498	2.29493	0.00113585	0.00345041
AC100861.1	1.26004	2.65945	1.07766	3.56674e-05	0.000188303
ARG2	25.4364	9.42064	-1.433	0.00313011	0.0080972
AC021945.1	0.0652053	0.363608	2.47932	9.20579e-07	8.76755e-06
PDIA2	0.194416	1.57855	3.02138	0.000280227	0.00106066
AC013472.2	0.832437	0.355731	-1.22656	0.00091808	0.00288347
ST14	119.518	260.184	1.1223	4.5179e-05	0.000229158
TRIB3	10.8845	39.8607	1.87269	1.07182e-06	9.95133e-06
AHSA2P	7.787	16.2059	1.05738	3.7464e-05	0.000196171
AP001619.2	0.0766632	0.282709	1.88271	0.0016209	0.00464852
JAKMIP3	0.553905	0.225644	-1.29559	7.96202e-05	0.000368332
LINC00211	0.0777526	0.0225871	-1.78339	8.36952e-05	0.000384733
LTB4R2	0.515005	1.04548	1.0215	0.000728807	0.00237257
AC008781.1	0.0583895	0.213565	1.8709	0.000222114	0.000873853
IGIP	19.6836	8.28375	-1.24864	2.71605e-05	0.000149054
GRB10	21.5038	10.3168	-1.05959	4.5184e-06	3.28805e-05
PRIM1	2.53229	6.51039	1.3623	3.73608e-06	2.80157e-05
PAEP	0.0207105	2.84471	7.10177	2.59589e-05	0.000143896
HOXB3	5.57741	11.2257	1.00914	0.00525818	0.0125162
AL355862.1	0.457021	0.108225	-2.07823	2.81046e-09	9.1499e-08
LYPLAL1-DT	0.732663	0.148441	-2.30326	8.29487e-08	1.23151e-06
ARGFXP2	0.0720684	0.318772	2.14509	0.0116796	0.0243621
AP000487.2	0.0542684	0.320868	2.5638	0.00800151	0.0177302
AC008764.6	0.631247	2.01742	1.67624	6.70367e-09	1.79375e-07
SH3D21	1.95456	4.79744	1.29542	7.78249e-06	5.20471e-05
HRAT92	0.220974	0.629706	1.5108	0.00250712	0.00671691
AC018904.2	0.00996842	0.0979209	3.29618	0.00311596	0.00806946
RPS20P22	1.35816	0.331068	-2.03646	1.12583e-08	2.6139e-07
PRELID2P1	0.128889	1.29287	3.32637	7.03719e-05	0.000331748
RD3	0.148121	0.0711721	-1.05739	0.000384287	0.00138421
KLHL17	4.96284	13.0269	1.39226	1.40388e-08	3.08831e-07
AC211433.1	0.0733526	0.546311	2.8968	0.000198356	0.000794161
AL023284.4	11.1993	25.3535	1.17878	0.00170461	0.00485519
RDH8	0.00781053	0.245213	4.97247	0.00573816	0.0134653
DPYSL3	274.013	58.3637	-2.2311	3.65552e-05	0.000192205
GORAB-AS1	0.0931263	0.280074	1.58854	0.00131044	0.00388769
LINC01836	0.383863	1.35701	1.82177	0.00980401	0.0210337
INKA2	8.61162	3.87338	-1.15269	2.61341e-08	4.92717e-07
AUNIP	2.18178	9.99582	2.19582	1.6697e-09	6.21879e-08
AC104123.1	0.637568	0.139574	-2.19155	7.15606e-07	7.07883e-06
SNX6P1	0.0158684	0.112496	2.82564	0.00398012	0.00991405
AC004233.1	0.0873474	0.622756	2.83383	0.000105752	0.000467341
KCNH2	23.37	4.21612	-2.47067	9.32265e-09	2.2669e-07
LINC02145	0.266958	0.116241	-1.19949	2.57498e-06	2.05109e-05
AC131212.3	0.730979	1.91624	1.39038	8.31325e-06	5.49567e-05
GPR158	0.203568	1.234	2.59975	0.00730436	0.0164034
AC004834.1	0.0380211	0.149306	1.9734	7.73998e-06	5.18029e-05
HOMER3	8.67927	21.691	1.32145	1.11159e-07	1.55901e-06
AC011294.1	0.141042	0.591183	2.06748	0.0148423	0.0297399
AC009501.2	0.0928579	0.422511	2.18589	0.000574115	0.00194256
PNMA8B	1.61828	0.594829	-1.44391	1.27099e-07	1.73917e-06
MIR4292	6.58102	16.2579	1.30475	1.20379e-05	7.50317e-05
AC092902.1	0.836116	0.342231	-1.28873	0.000205214	0.000817945
FAM107A	47.7351	3.00631	-3.98899	9.4374e-13	5.54404e-10
DISP3	0.0700211	0.531428	2.92401	0.000826554	0.00263795
CX3CL1	61.723	23.7369	-1.37868	1.81798e-07	2.32976e-06
AC078852.1	0.0865789	0.477454	2.46327	0.000754442	0.0024407
ARSLP1	0.133711	0.728994	2.44679	0.0149629	0.0299467
BRICD5	2.09467	5.05566	1.27118	7.31647e-06	4.93519e-05
HSPE1	21.4089	44.2197	1.04648	1.71034e-08	3.59422e-07
TINAGL1	70.5167	242.739	1.78337	4.94394e-06	3.55073e-05
IHO1	0.451353	0.20423	-1.14406	2.69349e-05	0.000148135
PDRG1	24.6936	55.0786	1.15736	1.1768e-08	2.70621e-07
PRR36	1.27705	9.51754	2.89777	4.61029e-05	0.000232793
AC048382.1	0.127968	0.276449	1.11122	0.0262998	0.0478696
AL590617.2	2.00806	4.5592	1.18298	2.21309e-06	1.80797e-05
CPB2	0.0209684	0.11089	2.40284	0.000136419	0.000578059
EPHA5-AS1	0.134674	0.0552631	-1.28508	3.20773e-05	0.000172413
ADH1B	58.3088	2.66881	-4.44944	1.41134e-12	6.64526e-10
AC124854.1	0.5571	0.145754	-1.9344	4.80721e-07	5.10142e-06
ANGPT1	4.89447	2.3737	-1.04402	4.23388e-05	0.000216708
C20orf197	0.168805	1.38467	3.03611	0.0135609	0.0275507
GRP	1.04151	3.34429	1.68303	0.00525058	0.0125096
MAGEA1	0.968058	10.478	3.43612	0.00576441	0.0135239
TPD52L1	26.6545	12.4602	-1.09705	0.0057027	0.0133954
RN7SL23P	0.507316	1.0407	1.0366	0.0140818	0.0284253
AC144652.1	1.83057	4.34523	1.24714	0.000274269	0.0010404
JAM2	19.5872	3.13438	-2.64366	6.72197e-12	1.72029e-09
TNNT1	0.814284	19.3967	4.57414	5.55535e-07	5.75761e-06
AL136114.1	0.0145526	0.180486	3.63253	0.00112147	0.0034126
FBXO41	2.73279	8.01859	1.55297	7.08668e-07	7.02365e-06
ZSWIM5P2	0.1774	0.0286845	-2.62866	9.8396e-05	0.000440558
CLU	725.482	219.709	-1.72334	1.05345e-08	2.49582e-07
LNX1-AS2	0.250432	0.505178	1.01238	0.00900099	0.0195738
AL645940.1	0.521542	1.65068	1.6622	3.46507e-05	0.000183721
CREB5	4.78359	1.21346	-1.97896	4.48976e-09	1.30836e-07
AC002347.1	0.157205	0.337943	1.10413	0.0227458	0.04245
RHPN1	7.16125	30.498	2.09043	1.29646e-06	1.15754e-05
NRXN2	3.27665	0.886616	-1.88584	3.00659e-08	5.47287e-07
FAM110B	7.98348	2.45816	-1.69944	1.06656e-07	1.50895e-06
AP000346.1	0.0458263	0.139039	1.60124	0.0204781	0.0388405
SOX7	19.9254	8.89136	-1.16413	1.104e-05	6.96007e-05
AP000577.2	0.282937	0.913337	1.69067	0.00672752	0.0153345
AC020612.1	0.233842	0.6038	1.36854	0.00480798	0.0116298
CD164L2	0.675832	2.02902	1.58605	6.00396e-05	0.000290618
LINC02202	1.82116	0.283019	-2.68589	3.1957e-10	2.02058e-08
AJUBA	9.59277	22.2049	1.21086	0.00123925	0.00370827
AC109347.2	0.857058	2.09231	1.28763	2.73741e-06	2.1579e-05
ARHGEF26	17.0808	5.03548	-1.76217	6.30679e-07	6.4155e-06
AL009178.3	0.0184263	0.12635	2.77759	0.00273325	0.0072216
LINC02847	0.177458	0.0613857	-1.5315	0.00977882	0.0209814
H4C11	0.350447	1.46699	2.06558	0.0002386	0.000926444
MIR4653	4.70089	25.6048	2.44541	6.97155e-09	1.84652e-07
DRD5	0.0158947	0.0951022	2.58093	0.00235643	0.00636724
AC069544.1	1.28315	3.92227	1.612	1.59363e-09	6.03105e-08
FGF11	0.0652579	0.353008	2.43548	1.35124e-06	1.19983e-05
AL109945.1	0.0372947	0.125462	1.75021	0.020093	0.0382955
AC098679.4	0.0309684	0.10585	1.77315	0.00406305	0.0100724
RHEBL1	1.58434	6.29559	1.99046	5.12655e-08	8.3498e-07
LINC01267	0.0356263	0.133865	1.90976	0.0141934	0.0286282
BNC2	7.65997	1.50089	-2.35153	1.29645e-06	1.15754e-05
JTB	12.4169	29.8209	1.26401	4.75183e-09	1.3617e-07
COX7A2P1	2.78121	1.26924	-1.13174	0.0193173	0.0370907
NME2	0.694237	1.83045	1.3987	1.89338e-07	2.40374e-06
CENPO	2.30814	7.11167	1.62346	1.1012e-08	2.57125e-07
AL359399.1	0.178647	0.0621675	-1.52288	5.55925e-07	5.75934e-06
OLR1	4.187	29.7922	2.83095	0.0065815	0.0150467
AL023803.3	0.105163	0.457134	2.11999	4.30487e-05	0.000219775
CCDC194	0.0849789	0.399473	2.23292	0.00137155	0.00404148
MRAS	26.9049	9.7536	-1.46386	0.00423007	0.0104232
FO680682.1	0.158295	0.564421	1.83416	0.00501594	0.0120438
ALOXE3P1	0.142058	0.477513	1.74906	0.0238488	0.0441643
PGM5P4-AS1	0.977305	0.0539502	-4.17911	4.18955e-14	5.15674e-11
THORLNC	0.151347	0.65628	2.11645	1.14291e-05	7.17234e-05
[truncated: 5,395 more rows]
