# Supplementary material for: TFRC, associated with hypoxia and immune, is a prognostic factor and potential therapeutic target for bladder cancer
Source: Eur J Med Res. 2024 Feb 9;29:112. doi: 10.1186/s40001-024-01688-9 (PMC10854140; doi:10.1186/s40001-024-01688-9)
Supplement: Supplementary file 4 — Additional file 4: 18 differentially expressed genes related to hypoxia and immunity were identified. [file 40001_2024_1688_MOESM4_ESM.xlsx]

## Sheet: Sheet1
gene
JUN
STC1
PROK1
IL6
TFRC
NR4A1
TGFB3
TGFA
FOS
TEK
TNFAIP3
THBS1
PTGS2
CCL2
PLAU
PGF
SPP1
CXCR4
