# Supplementary material for: TFRC, associated with hypoxia and immune, is a prognostic factor and potential therapeutic target for bladder cancer
Source: Eur J Med Res. 2024 Feb 9;29:112. doi: 10.1186/s40001-024-01688-9 (PMC10854140; doi:10.1186/s40001-024-01688-9)
Supplement: Supplementary file 5 — Additional file 5: Eight genes that make up the prognostic model. [file 40001_2024_1688_MOESM5_ESM.xlsx]

## Sheet: geneCoef
SGene	Coef
JUN	0.0963169
STC1	0.0237361
PROK1	0.214587
TFRC	0.171315
TGFB3	0.113563
PLAU	0.00977866
PGF	0.0542887
SPP1	0.0134009
