# Supplementary material for: TFRC, associated with hypoxia and immune, is a prognostic factor and potential therapeutic target for bladder cancer
Source: Eur J Med Res. 2024 Feb 9;29:112. doi: 10.1186/s40001-024-01688-9 (PMC10854140; doi:10.1186/s40001-024-01688-9)
Supplement: Supplementary file 6 — Additional file 6: 1547 differently expression genes between subgroups. [file 40001_2024_1688_MOESM6_ESM.xlsx]

## Sheet: riskDiff
gene	lowMean	highMean	logFC	pValue	fdr
AC037198.1	1.17152	4.02019	1.77888	3.68138e-15	6.40706e-14
PDGFC	4.67332	12.2714	1.39279	4.62196e-23	5.62496e-21
AC006042.1	10.9966	5.38971	-1.02877	3.70909e-10	2.4091e-09
TNF	2.27491	5.4813	1.26871	3.06767e-07	1.14347e-06
IGHV3-69-1	2.36478	5.6889	1.26644	2.31365e-08	1.06474e-07
TRBV6-5	1.1538	2.40816	1.06154	0.00107046	0.00200807
FSD1L	0.675388	1.47801	1.12987	1.04347e-15	2.06135e-14
BOC	1.42288	5.6055	1.97803	6.14449e-23	7.06532e-21
AC090559.1	1.12657	2.5176	1.16011	4.05069e-18	1.35617e-16
SCARA5	1.09088	4.0565	1.89474	0.00753236	0.0119618
SACS	1.85308	4.81973	1.37902	2.51992e-20	1.40517e-18
COL4A1	52.4508	114.341	1.12431	1.4739e-21	1.16466e-19
COL11A1	5.04914	23.7217	2.2321	1.02106e-14	1.60756e-13
AC019117.2	4.31168	2.12945	-1.01777	4.12134e-09	2.18768e-08
DCLK1	0.582549	1.7761	1.60826	1.3906e-17	4.04634e-16
TRBJ1-6	1.96389	4.00793	1.02914	0.000463108	0.000928835
WNT2	3.53955	8.03391	1.18254	1.21189e-11	1.03833e-10
CLIC4	53.2771	142.685	1.42124	9.48544e-32	7.90753e-28
TRBV18	0.698544	1.63812	1.22962	1.33355e-05	3.58674e-05
SNED1	0.729072	1.67095	1.19653	1.55323e-15	2.94619e-14
FOXE1	1.76349	4.72681	1.42243	2.48812e-05	6.34414e-05
TCEAL2	0.501733	2.77895	2.46955	1.4919e-10	1.03643e-09
SIGLEC1	4.27801	8.77554	1.03655	1.79918e-13	2.19121e-12
NGFR	5.09906	11.9915	1.2337	3.26471e-12	3.10156e-11
IGDCC4	0.97342	2.41268	1.3095	3.87557e-17	1.0273e-15
GFI1	1.45634	3.63169	1.31829	1.3903e-09	8.13362e-09
CTSK	16.6694	56.9782	1.77321	8.49501e-19	3.35633e-17
THEMIS2	9.95603	20.962	1.07413	7.07067e-19	2.84757e-17
CXorf21	1.33556	2.85793	1.09752	3.66915e-17	9.74136e-16
TRBJ1-4	1.2977	2.67078	1.0413	3.41425e-05	8.45222e-05
ELOVL2	0.825124	2.04342	1.3083	9.06213e-11	6.56673e-10
POU2AF1	3.14161	7.74981	1.30266	7.08431e-07	2.45055e-06
ITGA11	4.39478	15.1477	1.78524	2.21754e-17	6.22441e-16
P2RX1	1.87294	7.77608	2.05373	1.05485e-11	9.12217e-11
FBXO32	17.1878	41.344	1.2663	1.45352e-17	4.21471e-16
GAS6-DT	0.976331	2.26364	1.2132	5.93325e-16	1.23217e-14
JUN	137.92	285.296	1.04862	1.50133e-24	2.97996e-22
PRSS12	1.73503	4.00186	1.20571	1.69295e-08	8.03103e-08
SERPINE2	5.9415	21.4502	1.85209	2.684e-22	2.63237e-20
AC023421.2	4.60201	2.02102	-1.18718	1.69381e-07	6.66372e-07
FLNA	181.393	466.582	1.36301	9.92146e-25	2.14832e-22
IGHV3-13	7.05695	16.7817	1.24977	1.00755e-06	3.37191e-06
CAVIN1	139.582	329.295	1.23827	5.03244e-23	6.0364e-21
TESC	58.854	23.4502	-1.32754	2.9457e-05	7.40221e-05
FAM126A	2.77017	6.94287	1.32556	3.72276e-27	2.21677e-24
SPARCL1	58.5518	163.477	1.4813	1.20305e-14	1.87113e-13
FOXJ1	31.5681	15.7188	-1.00597	4.31484e-07	1.56258e-06
CH25H	3.86977	9.15296	1.24199	1.83938e-16	4.27727e-15
AC010329.5	2.75441	0.648259	-2.0871	0.000253455	0.000532962
KLHDC7A	28.7669	14.3079	-1.00759	1.18963e-10	8.40808e-10
FCGR2A	10.7099	26.4942	1.30673	7.16318e-20	3.66355e-18
SLC16A1	22.7928	59.0384	1.37307	1.07609e-18	4.15316e-17
GPX8	12.9012	29.0212	1.1696	3.46258e-22	3.24335e-20
TLX1	2.5319	0.866745	-1.54654	0.0004585	0.000920034
ELOVL4	2.45544	7.24575	1.56115	1.90839e-18	6.91716e-17
AL096855.1	2.61454	0.915375	-1.51412	1.55416e-09	8.99742e-09
GGTA1	1.61932	3.83753	1.24479	2.61919e-13	3.0775e-12
LINC01612	3.69444	1.54555	-1.25724	6.86781e-07	2.3811e-06
IBSP	1.40012	11.0342	2.97835	1.49744e-07	5.9544e-07
MROH3P	2.49053	1.20886	-1.04281	4.42049e-07	1.59427e-06
TSPAN7	6.22859	21.9502	1.81726	6.43897e-05	0.00015142
FBXO17	2.71821	5.95061	1.13038	1.82813e-13	2.22484e-12
ADAMTSL1	0.627911	1.41047	1.16755	1.24332e-12	1.28279e-11
SNAI1	6.10312	12.9544	1.08582	2.27697e-19	1.05164e-17
CD80	0.629782	1.40405	1.15667	7.31852e-15	1.19278e-13
DACT3	2.04342	6.17195	1.59474	3.59059e-17	9.54798e-16
C7	3.75257	13.3776	1.83387	0.00045466	0.0009131
PMEPA1	40.6348	86.8449	1.09573	8.43037e-19	3.33871e-17
CNTNAP2	0.820035	1.64443	1.00383	2.55497e-05	6.49969e-05
MIR6784	6.29089	2.36358	-1.41229	2.16826e-08	1.00393e-07
LORICRIN	0.855236	2.35501	1.46134	0.0257166	0.0365722
PRELP	5.80762	18.2744	1.6538	3.77441e-12	3.54739e-11
PRICKLE2	1.61471	3.29966	1.03104	9.07701e-14	1.17501e-12
TMEM158	15.86	35.5708	1.1653	1.53928e-16	3.65071e-15
PCSK9	2.36398	7.28872	1.62445	1.50835e-13	1.8698e-12
MMP14	275.076	586.406	1.09207	4.229e-22	3.85301e-20
KLK7	5.96162	18.2425	1.61352	2.058e-06	6.48516e-06
CRMP1	3.16016	10.6869	1.75778	2.75549e-13	3.21725e-12
ASPN	10.9224	44.608	2.03002	2.82808e-20	1.56134e-18
ACTA2-AS1	0.518611	1.61751	1.64105	3.34404e-12	3.17034e-11
SERPINB13	10.6822	29.8052	1.48035	2.19568e-07	8.43904e-07
ABI3BP	1.68857	4.92385	1.54398	1.57816e-13	1.9419e-12
AC112721.1	0.688936	3.45929	2.32804	5.97221e-16	1.23849e-14
PPP1R14C	15.5538	31.4623	1.01636	1.289e-06	4.22895e-06
BHMT2	0.658869	1.9843	1.59057	5.44429e-10	3.44097e-09
SPRR4	0.738588	4.55501	2.62461	0.00159506	0.0028907
TCAP	16.1512	2.0408	-2.98443	1.59935e-09	9.23017e-09
DMD	1.09933	2.74685	1.32115	1.27029e-10	8.94784e-10
CACNA1I	1.5533	0.595952	-1.38207	6.33769e-08	2.71412e-07
PYGO1	1.29562	2.73842	1.07971	4.46885e-14	6.19876e-13
AC105219.1	5.2632	2.21075	-1.25141	7.17996e-10	4.44529e-09
AF131216.3	2.32825	1.13489	-1.0367	5.87838e-06	1.691e-05
ZEB2	1.37192	3.81373	1.475	6.52102e-26	2.3133e-23
FCER2	1.43626	2.94172	1.03435	0.000202061	0.000432585
MS4A4A	7.35244	16.0114	1.12281	7.72221e-18	2.3843e-16
MRGPRF	4.72615	13.2694	1.48937	5.51314e-12	5.04227e-11
IGLV1-40	138.753	277.812	1.00159	1.59553e-06	5.1465e-06
AP001107.5	0.369487	1.70389	2.20523	1.85383e-16	4.2929e-15
C1S	77.7863	199.803	1.36099	4.77453e-21	3.19702e-19
OLFML1	2.52502	6.40258	1.34236	1.22936e-18	4.61647e-17
GPR176	5.0885	11.608	1.1898	4.72342e-24	7.64597e-22
ADAM23	1.85442	7.949	2.09981	7.33097e-14	9.73938e-13
FPR3	10.2159	26.6491	1.38328	3.17691e-19	1.43158e-17
COPZ2	14.2085	32.296	1.1846	9.09927e-19	3.5697e-17
PDPN	21.9138	63.5283	1.53556	2.55789e-19	1.16524e-17
AC004080.1	13.7367	4.30779	-1.67301	1.60229e-06	5.16468e-06
HDC	0.556577	1.76232	1.66282	1.0735e-13	1.37048e-12
REM1	1.01095	2.6396	1.38461	3.70572e-09	1.98603e-08
PALM2AKAP2	5.4144	12.6337	1.2224	9.33721e-21	5.78733e-19
LINC01116	4.07866	8.41011	1.04403	1.15262e-11	9.90598e-11
NEFL	0.634399	12.4868	4.29887	0.000245276	0.000516872
EBF1	1.49179	3.84095	1.36442	2.39366e-18	8.52767e-17
AL035446.1	1.598	3.37385	1.07812	1.20528e-08	5.85877e-08
AC133041.1	9.25195	4.36454	-1.08393	1.26522e-08	6.12159e-08
CCL18	39.3464	83.5414	1.08626	1.11355e-07	4.54386e-07
CCDC8	5.24948	11.9823	1.19066	2.09008e-13	2.51065e-12
EMP1	37.2815	87.0463	1.22332	8.07641e-22	6.60088e-20
RHOJ	3.92975	9.17616	1.22345	7.22508e-15	1.18102e-13
KISS1	47.845	10.8847	-2.13606	4.34114e-07	1.56972e-06
RGS4	2.56935	6.23943	1.28001	1.30108e-23	1.88634e-21
AL049629.1	2.1332	0.953289	-1.16203	0.0151128	0.0226048
CD177	4.90219	14.9678	1.61036	7.98442e-09	4.01702e-08
CA4	7.30156	3.2983	-1.14648	0.00032488	0.000670386
TNFAIP6	4.52476	18.776	2.05297	1.20177e-28	2.07899e-25
PLXDC1	2.5468	5.10593	1.00349	4.43604e-16	9.45806e-15
TSHZ3	2.19923	6.40738	1.54274	2.35129e-17	6.56669e-16
LRRN3	0.700225	1.43885	1.03902	2.54076e-11	2.05442e-10
AQP7	3.2625	1.40767	-1.21267	0.000115468	0.000258415
KCNE4	2.11926	8.23129	1.95756	2.51381e-25	6.65283e-23
TENM3	1.31477	3.49092	1.4088	1.49349e-24	2.97996e-22
MIR200B	6.02981	2.6873	-1.16595	5.47837e-06	1.58743e-05
ACTC1	9.41299	51.69	2.45716	6.40079e-13	7.04425e-12
TNN	0.975085	2.15973	1.14725	5.06073e-19	2.12004e-17
UGT2B15	15.2393	2.46383	-2.62882	1.15123e-05	3.13736e-05
GZMA	20.8634	62.0184	1.57172	1.57567e-06	5.08637e-06
UGT2B28	1.61127	0.405045	-1.99205	3.34188e-07	1.23806e-06
CD300A	6.27801	12.9082	1.0399	8.49113e-15	1.35866e-13
THBS2	13.2564	48.6967	1.87713	5.94186e-21	3.90034e-19
FN1	197.327	687.83	1.80146	2.41041e-26	1.04946e-23
SPRR2D	13.0267	99.3825	2.93152	2.97376e-09	1.62407e-08
ME1	12.6098	29.7169	1.23673	9.13846e-20	4.61714e-18
GAS1	6.44091	23.9098	1.89227	3.79508e-22	3.49588e-20
FBLN2	29.1698	59.0016	1.01628	1.62428e-13	1.98983e-12
LAMA4	10.4687	24.034	1.19899	2.5934e-21	1.86379e-19
DNAJB5	3.54358	9.85534	1.4757	1.44038e-28	2.07899e-25
SORCS2	2.18336	5.07975	1.21821	2.06831e-17	5.84491e-16
S100A5	10.7861	4.33458	-1.31521	6.23228e-14	8.40022e-13
STC1	13.9145	39.8179	1.51683	2.51855e-19	1.15362e-17
FXYD6	1.32756	4.51115	1.76472	2.9373e-16	6.51252e-15
LINC00942	4.25769	14.1648	1.73416	0.00112291	0.00209797
GLI2	0.541904	2.35307	2.11844	1.32991e-25	3.95956e-23
CHRDL1	2.32628	8.40645	1.85348	6.10189e-08	2.62411e-07
IGHV3-66	5.79972	12.3396	1.08924	2.43323e-06	7.55994e-06
LRRC4	0.810371	2.5979	1.68069	7.2968e-13	7.91539e-12
DIPK1A	7.97611	16.0054	1.0048	1.04768e-25	3.2348e-23
PGM2L1	4.19338	8.94408	1.09282	8.57995e-21	5.35781e-19
IGLC7	10.264	40.0927	1.96574	0.000145392	0.000319848
PLXNC1	2.24425	5.4734	1.28621	1.70856e-21	1.31883e-19
AC103563.1	0.764817	1.72403	1.1726	2.347e-05	6.01561e-05
THSD7A	0.919031	2.15597	1.23015	3.02839e-06	9.23247e-06
HS6ST3	3.97493	1.82003	-1.12697	0.000106406	0.000239452
CHST1	1.76549	3.86737	1.13128	1.17477e-13	1.49291e-12
TKTL1	1.22984	3.04861	1.30969	5.56624e-05	0.00013258
IGHJ1	3.00849	6.34255	1.07602	0.00796824	0.0125833
FAM43A	6.7909	14.7989	1.12382	3.42184e-18	1.16911e-16
NTN1	2.72379	7.90315	1.53681	3.38744e-17	9.05107e-16
IGKV2-29	4.28704	8.80075	1.03764	0.000363281	0.000743372
GPNMB	100.42	225.189	1.16509	8.664e-15	1.38367e-13
GPM6B	1.80681	4.64677	1.36278	6.00903e-17	1.53428e-15
IGLON5	0.927447	2.74405	1.56497	4.59876e-14	6.35254e-13
KLHL13	1.35387	3.15442	1.22029	9.67032e-11	6.97979e-10
CALCRL	3.91751	8.21161	1.06773	2.43895e-17	6.76617e-16
STXBP1	3.2377	7.13603	1.14015	4.56505e-19	1.95162e-17
FOLR2	19.4314	41.2977	1.08767	1.61392e-13	1.98005e-12
SIRPB2	1.16034	2.74043	1.23985	6.99277e-17	1.77189e-15
C11orf96	18.6618	50.5847	1.43861	6.98572e-15	1.14865e-13
MMP2	147.826	399.898	1.43573	2.75165e-18	9.63829e-17
CSF2RB	6.15597	13.6986	1.15397	6.12753e-13	6.76138e-12
AL691482.3	18.5269	7.63862	-1.27824	4.63935e-12	4.2878e-11
EIF5A2	2.66156	5.96429	1.16408	2.42637e-16	5.50407e-15
DCN	30.2151	105.317	1.8014	7.3313e-21	4.68332e-19
CASC22	3.05551	0.19845	-3.94457	1.15564e-12	1.19975e-11
SSC5D	3.17321	9.52747	1.58615	5.74883e-19	2.37842e-17
TDO2	2.42557	4.93626	1.02509	2.35192e-12	2.30669e-11
SULF2	31.859	79.9528	1.32745	3.37949e-19	1.51062e-17
UPK2	1264.77	614.453	-1.0415	1.25261e-10	8.83074e-10
RHBG	16.1835	7.29833	-1.14889	8.34602e-12	7.34317e-11
SPOCK1	10.9779	23.516	1.09904	2.19876e-08	1.01664e-07
SUCNR1	0.917674	2.1952	1.2583	1.10682e-10	7.90662e-10
PPM1N	13.3985	5.15501	-1.37802	3.36782e-09	1.81251e-08
PRR16	1.93258	6.13991	1.66769	5.64428e-23	6.58092e-21
GFPT2	5.17919	17.4925	1.75593	1.81295e-25	5.12328e-23
CASQ1	18.6003	8.13325	-1.19342	1.09222e-06	3.63486e-06
HS3ST2	0.964735	1.94121	1.00875	7.63611e-09	3.85809e-08
MEDAG	4.50859	20.5728	2.18999	3.79434e-19	1.6561e-17
CACNA2D1	1.64727	5.34853	1.69906	6.59418e-22	5.63819e-20
ADAMTS1	16.7101	37.4058	1.16254	4.79989e-13	5.42199e-12
AP000424.2	1.73575	0.595265	-1.54395	0.00330986	0.00565713
ANTXR1	27.5148	70.5974	1.35941	1.0837e-24	2.31648e-22
HSPA12B	3.75622	7.86883	1.06687	8.42655e-14	1.10453e-12
SCARF2	5.74542	14.502	1.33577	1.38298e-16	3.31775e-15
VCAN	12.7364	43.143	1.76017	2.70232e-24	4.69331e-22
PLPPR1	1.63224	0.539672	-1.5967	4.89916e-05	0.000117819
CCNA1	1.22534	8.72461	2.83191	1.27519e-12	1.31e-11
FMOD	24.0529	57.2336	1.25066	3.07796e-21	2.17453e-19
AP005018.2	2.49605	5.91627	1.24504	0.0185907	0.0272943
CR2	1.36825	11.3515	3.05249	6.6295e-06	1.88817e-05
CYP4F8	46.6226	16.6654	-1.48418	2.5298e-09	1.40563e-08
CCDC88A	1.57499	3.31979	1.07575	1.60461e-19	7.64391e-18
MUC6	1.51292	0.489888	-1.62681	0.0199975	0.0291576
MMP13	25.8025	88.0419	1.77068	3.10306e-08	1.39944e-07
AC099518.2	3.79486	1.42187	-1.41626	5.76079e-13	6.37779e-12
RPSAP52	0.538852	1.70922	1.66538	5.99023e-16	1.24068e-14
NR4A3	3.23247	8.15262	1.33463	6.89651e-16	1.40397e-14
FPR2	0.695767	1.53964	1.14592	4.86404e-15	8.20274e-14
STARD13	2.97639	6.60868	1.1508	8.28437e-20	4.22402e-18
C1QTNF7	0.701937	1.50793	1.10316	0.00244035	0.0042852
RASGRF2	1.11726	2.24044	1.00382	2.70005e-15	4.86687e-14
TMCC3	4.97832	10.1553	1.02851	1.37803e-16	3.31065e-15
DPYD	6.37771	14.7086	1.20555	2.76595e-16	6.18186e-15
VEGFC	14.182	29.016	1.03278	3.78669e-11	2.9544e-10
RASL12	5.94446	15.0968	1.34462	2.51469e-14	3.66818e-13
SMIM22	43.2959	18.9505	-1.192	8.35392e-16	1.67009e-14
ABCA4	1.4641	6.21527	2.08581	3.79247e-06	1.13177e-05
SNORD93	1.09059	2.79594	1.35823	4.25426e-08	1.87848e-07
ENPEP	1.87641	4.09449	1.12571	3.53976e-19	1.57382e-17
KLHL5	7.63062	16.8815	1.14557	9.4875e-26	3.12231e-23
GDA	3.76838	1.73005	-1.12313	1.53888e-05	4.09279e-05
PDGFRL	5.23692	12.6498	1.27232	3.13018e-11	2.48403e-10
HDAC9	0.8837	1.84368	1.06096	1.47078e-13	1.82594e-12
SLC47A1	0.529459	1.77714	1.74697	5.11815e-11	3.89479e-10
KLHL6	1.2815	2.6811	1.06499	6.65396e-11	4.94391e-10
GALNT15	0.955915	3.14844	1.71969	1.66409e-15	3.13862e-14
GLIPR2	13.7799	30.0171	1.12322	1.40288e-16	3.35102e-15
PIEZO2	0.719059	1.54909	1.10724	1.11325e-10	7.94914e-10
CD14	95.0808	191.277	1.00844	3.26624e-17	8.76942e-16
RETN	0.924407	1.94678	1.07449	6.12701e-08	2.63356e-07
MANCR	0.910987	2.63161	1.53044	1.27845e-08	6.17844e-08
POSTN	52.1369	224.938	2.10915	7.10632e-26	2.41803e-23
PTGFR	0.580035	2.2881	1.97994	2.59898e-17	7.13885e-16
KRT16P4	0.616116	1.38885	1.17262	0.000163821	0.000356578
RBMS3	0.546719	1.80012	1.71923	8.52195e-28	7.89369e-25
FNDC1	3.63111	16.4	2.17521	6.98458e-21	4.51371e-19
LCAL1	0.713578	2.25103	1.65744	0.00131721	0.00242559
IGLV4-69	34.1369	99.621	1.54512	3.79387e-05	9.31492e-05
DNM3OS	1.2421	4.06769	1.71144	3.57194e-15	6.24273e-14
GXYLT2	1.80091	6.66515	1.88791	4.65088e-25	1.09217e-22
PTGER3	0.769513	1.93919	1.33344	1.10681e-15	2.18131e-14
CXCL9	47.9668	105.929	1.14299	1.26598e-07	5.11329e-07
IL1RAP	4.41567	10.9557	1.31098	3.35909e-16	7.36923e-15
MN1	1.21027	4.30405	1.83036	1.35085e-24	2.81534e-22
AC132938.1	1.51586	0.614203	-1.30334	2.70221e-06	8.30947e-06
PLA2G4C	1.18589	2.65803	1.16439	2.53969e-14	3.70142e-13
FAT2	10.3135	25.475	1.30454	2.91223e-07	1.08967e-06
HPSE2	1.10853	4.46545	2.01016	1.16018e-12	1.20372e-11
NAMPTP1	3.96237	8.09777	1.03116	1.56236e-10	1.08358e-09
ZBTB16	0.942165	1.94047	1.04235	0.000119161	0.000266037
CYTL1	2.52696	8.81735	1.80294	4.72416e-14	6.50421e-13
LOX	6.90997	22.7554	1.71946	3.15001e-27	2.1008e-24
PTGER2	1.7972	4.15806	1.21016	6.59664e-12	5.94518e-11
SYDE1	9.48578	19.2362	1.01999	7.94738e-21	5.05751e-19
TBX5	0.828971	1.74976	1.07777	6.7106e-08	2.8608e-07
TMPRSS11D	1.95956	7.50114	1.93658	0.0332199	0.0461948
IL16	1.37441	3.1369	1.19052	5.67098e-14	7.71856e-13
STAB1	11.437	28.946	1.33965	9.22731e-18	2.78204e-16
DSG3	37.4355	104.707	1.48388	4.16044e-12	3.87092e-11
COMP	36.1525	118.981	1.71857	9.53864e-12	8.32223e-11
PGLYRP3	5.79669	11.6158	1.00278	3.51804e-05	8.6911e-05
SFRP2	80.4833	358.959	2.15706	1.36562e-22	1.41422e-20
CCDC190	0.471942	6.02698	3.67476	1.85245e-06	5.89426e-06
MCOLN3	1.22856	2.53957	1.04761	1.01705e-06	3.39962e-06
DNAJC6	0.628157	1.45985	1.21662	2.99722e-11	2.38761e-10
BCHE	0.907784	5.03129	2.47051	1.375e-15	2.6351e-14
KRTDAP	63.9703	243.196	1.92665	0.0177748	0.0262088
WWTR1	12.5126	28.2794	1.17637	7.19433e-30	1.99918e-26
JPH2	2.42669	6.70048	1.46528	2.97135e-11	2.37042e-10
STARD8	1.9718	4.28574	1.12003	3.81346e-16	8.21473e-15
RAMP1	27.0595	58.4937	1.11214	1.12269e-10	7.996e-10
NFE4	1.02162	3.52288	1.7859	2.32433e-06	7.24095e-06
TMEM51-AS1	3.11833	1.38739	-1.1684	1.54689e-12	1.56311e-11
NUAK1	5.90406	15.2037	1.36464	2.02747e-22	2.03638e-20
FOXN4	1.65299	0.717502	-1.20402	0.0137249	0.0207054
TNFRSF19	4.84665	14.4431	1.57532	9.42624e-12	8.22847e-11
TCL1A	1.00386	5.53957	2.46421	5.50599e-05	0.000131314
ITM2A	9.36043	34.2193	1.87016	8.53715e-09	4.27319e-08
PACRG	3.20752	1.1402	-1.49217	6.10288e-05	0.000144127
KRT6C	22.3015	92.8922	2.05841	4.78584e-09	2.514e-08
PDCD1LG2	3.58661	8.65551	1.271	9.89997e-18	2.96341e-16
CASP1P2	0.815422	2.09544	1.36164	5.91972e-08	2.55235e-07
AOAH	3.41694	7.74231	1.18006	3.29449e-14	4.68678e-13
SSTR2	0.693714	1.63014	1.23258	2.49691e-11	2.02092e-10
LRRC15	3.85694	16.9369	2.13464	1.03483e-16	2.57135e-15
CYP4F2	4.13018	0.410415	-3.33105	9.29352e-08	3.85614e-07
MKX	0.433735	1.68734	1.95987	1.22598e-15	2.38794e-14
SCML2	1.09517	2.37104	1.11436	1.07934e-10	7.71363e-10
AC005009.1	2.05979	0.794225	-1.37488	8.53653e-09	4.27319e-08
ITIH5	2.96407	6.27034	1.08096	0.000718094	0.00139089
AKR1B15	3.40214	8.7301	1.35956	8.2015e-08	3.44009e-07
RBP1	15.6993	45.59	1.53801	2.00157e-14	2.9717e-13
SMIM24	5.51807	1.76136	-1.64747	0.00502771	0.0082784
SOST	0.3772	16.1882	5.42347	8.27158e-07	2.82491e-06
BNC1	3.14067	15.4108	2.2948	2.90578e-12	2.79079e-11
COL10A1	10.5708	34.4661	1.7051	2.83313e-17	7.69328e-16
ATOH8	6.68569	2.91154	-1.1993	0.00023248	0.000491959
SLC39A14	12.2909	28.826	1.22978	5.49022e-26	1.98997e-23
ACKR3	65.6915	139.889	1.0905	1.27727e-09	7.50914e-09
ISM1	2.42331	5.72265	1.23971	1.77018e-11	1.4735e-10
SLIT2	0.861086	3.44729	2.00123	1.28256e-20	7.77605e-19
KRT16	431.719	916.714	1.08638	4.36437e-08	1.92302e-07
MMP3	10.4092	67.7751	2.7029	1.25866e-12	1.29526e-11
IGLV3-10	35.3655	102.326	1.53275	2.47359e-07	9.40098e-07
ADAM19	10.3613	26.1402	1.33506	2.27698e-19	1.05164e-17
PXDN	10.3476	35.6401	1.7842	3.48869e-27	2.21677e-24
TRAV8-6	0.707204	1.47503	1.06055	6.13184e-05	0.000144749
AP000867.5	2.3838	0.975957	-1.28838	1.85638e-05	4.8658e-05
TPSAB1	8.28022	25.0586	1.59756	4.4835e-14	6.21391e-13
C1QB	209.735	435.987	1.05572	1.83016e-14	2.75399e-13
CPNE8	3.86524	8.78096	1.18382	1.36335e-16	3.28485e-15
S100A7A	2.85637	16.8791	2.56298	4.58643e-06	1.34606e-05
TPST1	17.8755	40.0738	1.16468	5.06071e-25	1.17191e-22
TNFAIP8L3	2.54973	7.51439	1.55931	2.4801e-20	1.39699e-18
SULT1E1	10.7294	4.60667	-1.21977	0.0182657	0.0268629
AC068594.1	1.39328	0.624672	-1.15731	6.3364e-11	4.73328e-10
C1QC	191.88	400.095	1.06014	4.17693e-15	7.13544e-14
EDIL3	5.00099	14.2284	1.50849	6.55685e-18	2.05493e-16
NELL2	3.96799	8.14693	1.03785	0.000298134	0.000619647
A2ML1	17.986	41.2018	1.19583	0.00343541	0.00585251
ETV1	1.5184	3.72732	1.29558	1.69644e-17	4.85158e-16
TMPRSS11A	0.741851	4.47573	2.59292	0.00163149	0.00295126
AL450384.2	7.32095	2.71093	-1.43324	6.13177e-14	8.27814e-13
UNC5C	0.584111	1.60582	1.45899	7.72087e-19	3.08705e-17
SHISAL1	0.544983	2.86153	2.3925	6.54271e-24	1.00516e-21
SNAP25	0.904858	4.82612	2.4151	2.99687e-16	6.62691e-15
OSGIN1	4.51935	10.4305	1.20662	0.000713651	0.00138261
ACTN1	57.1227	131.386	1.20168	3.66542e-26	1.45508e-23
HPGDS	0.769413	1.59779	1.05425	2.40259e-12	2.34672e-11
LILRB5	1.24552	3.10464	1.31768	1.45984e-14	2.23712e-13
LTO1	18.9515	9.06408	-1.06408	0.0323424	0.0450835
ARHGAP24	0.941627	2.51407	1.41679	2.47824e-23	3.27934e-21
TRAV12-3	0.700722	1.523	1.12	4.2284e-07	1.53294e-06
SPRR2G	2.8079	50.8034	4.17736	2.06569e-07	7.98732e-07
RNASE7	6.41546	15.7063	1.29171	7.51005e-07	2.58655e-06
FOXL1	2.91979	7.42346	1.34623	3.42602e-07	1.26628e-06
MIR145	2.1805	7.85812	1.84952	0.000158123	0.000345348
FBLN5	8.42365	19.5178	1.21227	1.00974e-13	1.29503e-12
AC002044.1	3.07762	1.37732	-1.15995	5.87955e-07	2.06552e-06
AL133330.1	0.655079	1.60539	1.29318	1.98851e-10	1.35934e-09
KLK12	0.907057	1.91856	1.08076	0.00633775	0.0102135
SYTL5	10.339	4.79662	-1.108	1.90578e-06	6.05239e-06
MYO1B	20.7394	42.0723	1.0205	3.21899e-17	8.67047e-16
AC079949.2	0.990526	2.1176	1.09617	0.00108438	0.00203145
APLNR	8.92486	20.6391	1.20948	2.1595e-12	2.13302e-11
MAP1B	3.95079	15.2663	1.95014	3.51217e-24	5.915e-22
SCNN1G	56.6531	26.0439	-1.12121	3.12093e-10	2.06175e-09
FGF19	4.26147	9.442	1.14774	0.00340258	0.0058031
TNFRSF9	0.865081	2.29753	1.40918	6.87035e-14	9.19337e-13
NNMT	75.0598	172.592	1.20125	7.16641e-16	1.45537e-14
STUM	0.665861	1.38339	1.05491	3.59188e-09	1.9275e-08
SPON2	17.0781	44.4037	1.37853	1.10294e-19	5.52232e-18
AC092329.4	2.63922	1.28748	-1.03556	1.17101e-10	8.29056e-10
LAMA3	15.1624	49.7792	1.71505	1.06127e-10	7.59752e-10
THY1	23.0296	53.1534	1.20667	1.78889e-15	3.35503e-14
RAB23	3.71495	9.79752	1.39907	9.62781e-28	8.44866e-25
IGLV7-46	13.2067	31.313	1.24549	4.45322e-05	0.000107952
ELN	9.97469	30.4323	1.60926	2.57208e-08	1.17685e-07
PPP2R2C	1.38218	5.46206	1.9825	1.44094e-08	6.90588e-08
GPR84	1.94587	3.91764	1.00957	5.30246e-12	4.86827e-11
LINC02154	4.8688	15.0945	1.63239	2.7306e-06	8.39212e-06
SLC9B2	1.46748	3.38843	1.20727	7.81364e-22	6.41758e-20
RTN1	0.793472	2.32421	1.55049	3.38222e-14	4.7871e-13
IDSP1	1.67133	0.660827	-1.33865	9.90348e-09	4.89827e-08
ZCCHC24	6.44228	16.404	1.3484	2.6643e-20	1.48073e-18
G0S2	47.0479	117.626	1.322	1.05295e-13	1.34734e-12
HTRA3	38.9996	99.0515	1.34472	1.66487e-16	3.89864e-15
COX7A1	19.9163	40.0926	1.00939	1.84154e-08	8.69062e-08
CYP7B1	2.14355	4.98027	1.21622	4.65611e-15	7.88936e-14
AP000866.5	2.49065	1.08402	-1.20014	1.95873e-13	2.37339e-12
AC090954.1	5.58903	1.80967	-1.62687	4.31263e-11	3.33046e-10
ERVV-2	1.19909	2.60369	1.11862	6.63717e-05	0.00015562
TMEM150C	3.36125	7.26371	1.11171	8.46815e-11	6.17087e-10
KRTAP5-9	8.25569	3.59784	-1.19826	1.14135e-07	4.64593e-07
HAS2	8.67698	17.3944	1.00336	9.47236e-13	1.00211e-11
PELI2	2.68918	5.45253	1.01976	2.53462e-08	1.16098e-07
AC012354.2	18.1631	5.32387	-1.77047	2.74036e-09	1.51191e-08
TPM1	20.5193	57.5663	1.48825	7.95169e-24	1.1944e-21
CCN1	76.4831	213.942	1.48401	1.65379e-24	3.20624e-22
BAG2	4.53672	9.94333	1.13208	4.05786e-20	2.17546e-18
B3GAT1	2.21259	1.02362	-1.11205	0.010168	0.0157338
SLC2A12	0.732955	2.6605	1.8599	7.74859e-18	2.38803e-16
MTCO1P40	59.782	16.1056	-1.89215	0.000534829	0.00106018
SPRR2F	1.24955	13.1928	3.40027	1.32839e-06	4.34878e-06
PLPPR4	0.725305	1.86963	1.36609	2.51385e-16	5.67933e-15
OSM	3.4451	7.93887	1.20439	9.27446e-19	3.62138e-17
NOX4	1.0987	2.57613	1.22941	3.40562e-15	5.98334e-14
FBN1	5.86023	22.6005	1.94733	2.10704e-28	2.70237e-25
CNR1	0.860087	1.89625	1.1406	0.0140194	0.0211095
CABYR	3.1619	6.43764	1.02574	0.00131746	0.00242559
DPYSL2	12.1705	28.6834	1.23682	7.3313e-21	4.68332e-19
PPFIBP2	34.3922	16.3796	-1.07018	2.87452e-12	2.76714e-11
LMOD1	12.2198	46.7578	1.93599	1.38061e-12	1.41307e-11
MXRA8	39.7351	103.012	1.37432	6.01324e-14	8.13789e-13
PODNL1	3.6674	9.68372	1.40081	1.5614e-16	3.69265e-15
ROS1	0.47142	2.1571	2.19401	8.1847e-09	4.11282e-08
CYS1	1.64674	3.94005	1.2586	2.81307e-15	5.04869e-14
AL772337.1	3.71312	0.945246	-1.97387	2.56571e-08	1.17458e-07
MMP10	26.142	63.5241	1.28094	0.0118278	0.018074
HOXB3	15.183	6.9895	-1.1192	2.72704e-07	1.02613e-06
GDPD2	14.1474	5.61879	-1.33221	0.00355487	0.00603567
DPYSL3	26.6495	89.975	1.75542	3.05299e-21	2.16607e-19
WDFY4	0.896369	2.09125	1.2222	8.36683e-13	8.93659e-12
FAM107A	1.86827	4.20695	1.17107	0.017818	0.026253
HEPHL1	1.63202	7.15961	2.13323	3.31637e-06	1.00261e-05
ANGPT1	1.20631	3.11909	1.37052	4.16369e-11	3.22589e-10
GRP	1.43734	5.37673	1.90333	1.79517e-08	8.49102e-08
JAM2	1.94276	4.31465	1.15113	3.17297e-10	2.0902e-09
RAB31	36.8327	79.6086	1.11194	8.58237e-20	4.34936e-18
CREB5	0.61327	1.69018	1.46258	3.52422e-29	8.3942e-26
EVX1-AS	3.70253	1.8091	-1.03324	0.000175777	0.00038096
AC010487.1	9.27551	3.97134	-1.2238	1.91541e-11	1.58265e-10
FAM110B	1.328	3.41687	1.36342	1.03985e-15	2.05663e-14
SCG2	1.42981	7.1772	2.3276	3.67053e-15	6.39485e-14
HGF	0.884068	3.82618	2.11368	2.29865e-15	4.23018e-14
SOX7	5.99497	11.9912	1.00015	4.77071e-14	6.55747e-13
BNC2	0.560209	2.35793	2.07349	2.198e-23	2.93178e-21
OLR1	17.7757	41.4091	1.22005	2.2619e-11	1.84234e-10
PLSCR4	3.93152	9.30795	1.24337	5.09449e-21	3.38408e-19
IL21R	1.3151	2.66112	1.01686	3.28815e-10	2.1601e-09
LINC01605	3.39415	6.81466	1.00559	3.80146e-10	2.46345e-09
IGHV1-2	54.7618	139.211	1.34603	1.02826e-07	4.23106e-07
F2RL2	1.01707	5.47041	2.42723	2.76579e-16	6.18186e-15
MYOSLID	1.00301	2.77284	1.46703	1.17874e-14	1.84191e-13
ATP8B2	4.57538	13.2529	1.53434	1.69052e-24	3.209e-22
TRPV2	8.37681	16.9769	1.0191	1.14821e-10	8.16038e-10
FLNC	6.85015	31.7747	2.21367	4.61752e-18	1.50661e-16
IGHV6-1	28.6948	58.4082	1.02538	5.6749e-06	1.63897e-05
PPP1R12B	5.93174	12.9545	1.12693	2.15596e-08	9.98512e-08
SLC7A11	5.07667	17.1499	1.75625	1.87351e-05	4.90532e-05
IGHJ3	16.7126	37.38	1.16133	3.66677e-06	1.0974e-05
AC008759.2	3.41451	1.28219	-1.41307	3.42313e-10	2.24171e-09
HAS1	1.13934	6.11259	2.42358	3.43083e-16	7.49724e-15
NR1H4	3.47079	1.19714	-1.53567	0.000829982	0.00158988
TBX1	35.9119	14.8295	-1.27599	9.4687e-07	3.1932e-06
ANGPTL2	24.9556	65.3232	1.38823	1.27964e-19	6.27511e-18
TPM2	132.646	360.915	1.44408	1.67877e-14	2.53994e-13
MAP3K4-AS1	2.12261	4.98442	1.23159	2.70181e-17	7.3848e-16
CCN2	92.2669	310.255	1.74957	1.57245e-23	2.2408e-21
SPOCD1	20.5866	9.63552	-1.09527	0.00934871	0.0145619
PALLD	22.0718	68.8354	1.64095	6.17421e-35	1.02943e-30
AL353572.4	5.24969	2.5193	-1.05921	3.35933e-10	2.20165e-09
IGKV2-24	19.8994	42.6389	1.09944	3.89478e-06	1.16052e-05
AOX1	1.08407	2.93004	1.43446	1.14576e-15	2.25539e-14
IGKV3D-20	14.0121	36.6039	1.38532	6.23327e-07	2.17803e-06
EBF3	0.588797	1.60061	1.44278	3.07629e-11	2.44479e-10
LRP8	1.46676	2.95822	1.01209	2.08891e-07	8.06399e-07
EMP3	39.9516	88.0604	1.14024	1.50251e-17	4.32666e-16
SPRR2E	7.90355	116.637	3.88338	1.86321e-08	8.77552e-08
PAX5	0.901678	1.98009	1.13488	3.58725e-06	1.07553e-05
CHST3	6.86351	13.7437	1.00176	8.23842e-16	1.65095e-14
GLIPR1	4.52441	11.9334	1.3992	6.32979e-23	7.22853e-21
IGKV2OR22-4	1.04581	3.01551	1.52778	0.00114023	0.00212723
DKK3	8.30729	18.4109	1.14811	1.09208e-16	2.70153e-15
AC012307.1	8.46474	2.54332	-1.73475	1.77399e-06	5.67253e-06
LINC00709	2.75361	0.590427	-2.22149	3.03552e-08	1.37046e-07
CDK5R1	4.9944	10.7185	1.10171	1.9636e-07	7.61909e-07
TRIL	1.54159	3.43059	1.15404	4.15676e-12	3.86966e-11
ARL14	34.1585	14.2611	-1.26016	0.00010526	0.000237067
HPGD	230.566	88.6365	-1.37921	1.03365e-08	5.08679e-08
FIBIN	3.98612	12.9101	1.69544	5.24275e-19	2.18531e-17
ECM2	1.61724	4.8286	1.57807	2.24059e-26	1.00966e-23
SLC24A3	3.83191	10.5326	1.45873	2.3313e-18	8.34114e-17
HRH3	2.06507	0.723131	-1.51386	7.25842e-07	2.50818e-06
HOXB-AS3	4.99945	1.83543	-1.44565	0.000453085	0.000910593
SVEP1	1.33663	3.0416	1.18623	3.98283e-15	6.83891e-14
IL6	5.58639	20.585	1.88161	1.01542e-17	3.03034e-16
AC245041.1	10.596	21.9372	1.04985	1.43636e-06	4.67743e-06
ANTXR2	9.74606	20.6207	1.0812	3.20898e-14	4.58076e-13
AC034229.4	1.68477	0.813917	-1.0496	3.06118e-09	1.66522e-08
LGALS7B	18.9171	66.8458	1.82114	4.19998e-08	1.85598e-07
C1QTNF1	14.9578	32.1204	1.10259	6.36418e-16	1.30838e-14
COL17A1	44.2868	113.217	1.35414	0.000104725	0.000235926
POMC	1.15575	3.58629	1.63367	5.27513e-08	2.29581e-07
FMO1	1.05417	3.19588	1.6001	3.93104e-18	1.31876e-16
IGLV2-23	96.443	193.225	1.00253	1.19287e-06	3.94228e-06
CELF2	2.27092	5.19393	1.19355	5.76409e-14	7.8325e-13
ARHGEF4	3.81231	8.44335	1.14715	2.79473e-08	1.27174e-07
PTHLH	10.6226	53.2601	2.32592	8.02182e-19	3.19971e-17
SUSD5	0.886306	2.26529	1.35382	6.15859e-12	5.58969e-11
HKDC1	1.54047	3.15023	1.03208	0.000203252	0.000434904
IGKV1D-39	4.19791	10.8695	1.37255	4.32185e-07	1.56444e-06
CD93	15.7105	35.6649	1.18278	2.61037e-18	9.20143e-17
TAGLN	59.7485	207.466	1.7959	4.401e-17	1.15374e-15
KRT79	3.49475	14.6391	2.06657	6.78485e-06	1.92912e-05
PKDCC	4.46464	12.5437	1.49034	7.98585e-13	8.5736e-12
ATP6V0CP2	5.17108	1.57161	-1.71822	1.95101e-07	7.57549e-07
PCDH18	2.33409	5.97474	1.35602	9.79069e-18	2.93597e-16
LTBP2	19.079	47.873	1.32722	8.54548e-21	5.35635e-19
IPO5P1	17.0542	8.00774	-1.09066	3.78154e-14	5.31616e-13
LINC01451	6.57772	3.20023	-1.03941	0.000112505	0.000252294
TUBB2B	10.0719	36.4822	1.85686	1.38636e-06	4.52609e-06
NIBAN1	10.8813	29.3577	1.43189	6.76249e-21	4.40434e-19
NAMPT	36.3882	73.9675	1.02342	1.35365e-16	3.27092e-15
CHST15	6.83176	17.9395	1.39281	1.71294e-24	3.209e-22
SPINK6	5.06576	11.6088	1.19637	2.63808e-05	6.6897e-05
A2M	121.466	286.423	1.2376	5.10162e-10	3.23912e-09
IHH	8.98861	0.719101	-3.64383	4.23038e-06	1.24948e-05
ITGA5	33.1085	101.293	1.61326	8.39676e-27	4.5161e-24
EN1	2.46582	5.25613	1.09193	0.000656464	0.00128029
MAFB	23.9567	53.3079	1.15392	1.96971e-15	3.66121e-14
CD86	6.45856	13.045	1.01421	6.84852e-16	1.39762e-14
AC008870.5	1.73254	0.697638	-1.31234	8.58635e-05	0.000196784
NTM	2.8967	6.88577	1.24921	4.92874e-16	1.03759e-14
GPR34	3.31931	7.60608	1.19627	3.90029e-20	2.10452e-18
KRTAP5-8	2.15583	0.785256	-1.45701	3.14674e-10	2.07633e-09
FPR1	4.36586	12.9215	1.56544	3.37948e-19	1.51062e-17
B3GAT1-DT	3.17323	0.959808	-1.72513	1.66607e-09	9.58206e-09
REG4	4.10438	0.805083	-2.34995	2.99931e-08	1.35522e-07
ACTA1	1.12265	2.43491	1.11696	0.00057242	0.00113013
MFAP5	4.28174	18.7389	2.12977	4.84459e-18	1.57148e-16
MFGE8	30.0449	61.0071	1.02186	8.23934e-19	3.27082e-17
TLL1	0.411267	2.43826	2.5677	2.42207e-24	4.34228e-22
VSIG2	355.564	147.072	-1.27359	1.00974e-13	1.29503e-12
LMNTD2-AS1	1.59928	0.764686	-1.06449	1.67227e-06	5.3753e-06
EVI2A	2.13672	4.61517	1.11099	2.91095e-15	5.18529e-14
AC241585.1	7.63448	16.1767	1.08332	2.36953e-14	3.46555e-13
RPL29P19	7.71906	18.6887	1.27567	1.60218e-14	2.43734e-13
SLC39A5	3.04737	0.510149	-2.57858	1.48992e-05	3.97209e-05
MMRN1	0.954039	2.29074	1.26369	3.98061e-05	9.73727e-05
RASD2	4.57842	11.4113	1.31754	2.59736e-08	1.18613e-07
RGS18	0.604428	1.54299	1.35209	4.6712e-19	1.98681e-17
CXCL1	44.7156	121.188	1.43839	1.26909e-08	6.13854e-08
AC026369.1	5.42461	1.83079	-1.56706	1.43748e-07	5.75135e-07
NCKAP1L	3.99229	9.03366	1.17809	2.7186e-15	4.89495e-14
IL1B	18.4433	39.446	1.09678	3.12734e-05	7.81156e-05
AADACP1	1.40035	2.98437	1.09164	0.0101704	0.015736
PCOLCE2	1.9663	6.86594	1.80397	1.38602e-15	2.65317e-14
SLCO2B1	5.15395	12.6001	1.28968	3.40682e-16	7.46411e-15
RARB	3.95576	9.98735	1.33615	3.68547e-13	4.23778e-12
DIXDC1	2.3028	6.31345	1.45504	2.70231e-24	4.69331e-22
SMOC2	11.3148	34.808	1.6212	7.74852e-12	6.86821e-11
PNMA8A	1.79935	4.61591	1.35914	1.3315e-13	1.67421e-12
HSD17B6	4.51168	10.314	1.19286	5.76318e-15	9.58978e-14
KRT9	1.06577	3.5452	1.73397	0.000493944	0.000984168
DSP	109.886	293.466	1.41719	3.86755e-16	8.30976e-15
DACT1	2.60869	8.84003	1.76073	7.78128e-24	1.17943e-21
TSPAN8	15.8536	5.87504	-1.43214	0.000112603	0.000252478
ASB5	0.36536	2.2565	2.6267	1.48632e-10	1.03342e-09
SLC8A1	1.04748	2.1364	1.02827	1.01166e-10	7.27671e-10
CCL26	0.903898	2.3598	1.38443	8.76413e-15	1.39832e-13
NEGR1	0.561254	2.02843	1.85364	1.39286e-16	3.33665e-15
TENT5B	6.76804	17.6842	1.38565	1.29183e-10	9.08808e-10
ITGBL1	1.47435	4.53973	1.62253	5.95475e-14	8.08498e-13
PGM5-AS1	0.727906	2.63808	1.85766	0.00590081	0.00956393
IFITM3P9	0.815196	2.38005	1.54577	0.000660386	0.00128734
IGHV3-19	0.669425	1.56758	1.22754	0.00239019	0.00420332
DPEP1	1.11989	2.48705	1.15109	8.81841e-08	3.67482e-07
KLHDC8A	0.368577	1.72859	2.22956	1.38925e-07	5.56937e-07
P2RY6	7.36044	14.8739	1.01492	7.6908e-11	5.65883e-10
WIPF1	8.32897	18.1958	1.1274	1.97988e-19	9.32502e-18
ISLR	54.8089	148.875	1.44162	4.51469e-16	9.57678e-15
PRDM6	1.02618	2.19825	1.09907	7.3914e-09	3.74285e-08
DRGX	0.139181	2.83973	4.35072	0.00992536	0.0153926
GASK1B	9.54544	19.301	1.01579	2.96665e-18	1.0262e-16
VAT1L	0.74406	2.05499	1.46564	3.31587e-09	1.78747e-08
IGHD	12.2499	33.949	1.4706	8.6226e-05	0.000197506
EVC	3.09301	7.62427	1.30159	4.97342e-22	4.41074e-20
CCN5	2.22637	7.49315	1.75088	1.19226e-08	5.80056e-08
CCR4	1.00989	2.47473	1.29308	1.14907e-11	9.88055e-11
CKS1BP1	1.72593	3.59216	1.05748	1.28623e-08	6.21245e-08
CARD17	0.63684	1.59744	1.32675	6.09234e-07	2.13264e-06
C16orf89	1.10297	3.28885	1.57618	0.00828094	0.0130402
HEYL	7.07928	16.0122	1.17749	2.19193e-20	1.23885e-18
TLR1	1.75189	4.00255	1.192	1.70778e-19	8.11219e-18
LINC01094	0.702438	1.68724	1.26422	3.78802e-21	2.64231e-19
SPARC	399.629	1173.16	1.55367	1.64154e-23	2.29995e-21
FMO8P	4.02534	0.691492	-2.54133	1.14206e-11	9.8254e-11
KATNAL1	2.08537	5.46376	1.38959	4.42889e-25	1.0549e-22
MAMDC2	1.77151	5.3807	1.60282	1.18346e-12	1.22558e-11
TCEAL7	2.01293	7.45227	1.88838	6.7049e-18	2.08955e-16
FAM20C	13.3006	31.8653	1.2605	2.78689e-22	2.7173e-20
SERPINA1	33.5886	76.0258	1.17852	4.1487e-10	2.67484e-09
FGF1	0.994752	2.15971	1.11843	2.36687e-16	5.39848e-15
LINC02577	1.18672	2.4698	1.05742	2.16834e-09	1.21891e-08
OLFML3	16.1189	49.2646	1.6118	4.29648e-21	2.912e-19
TIMP2	63.7834	169.579	1.41071	1.12034e-19	5.55936e-18
GAS2	2.31099	0.919788	-1.32914	0.00124883	0.00231147
DNER	1.34555	2.89308	1.10441	0.000469166	0.000939853
GPR37	1.18297	2.44369	1.04665	2.95926e-12	2.83562e-11
HSPB3	1.03853	2.87255	1.46779	2.57301e-09	1.42714e-08
SPEG	1.48529	4.13166	1.47598	2.90727e-14	4.19316e-13
HRH2	1.6427	4.62984	1.4949	5.61114e-16	1.1709e-14
P2RY13	1.59872	3.2322	1.0156	1.12132e-09	6.67704e-09
TRIM63	0.722592	1.59435	1.14171	0.000124651	0.000277359
TLR6	1.01014	2.45713	1.28243	4.35328e-17	1.14664e-15
IGHV1-69	13.0426	36.711	1.49298	2.7345e-09	1.50968e-08
ARHGEF25	1.5149	3.43157	1.17965	4.09267e-17	1.08313e-15
VIM-AS1	1.10458	2.28384	1.04797	4.78473e-13	5.40853e-12
IGKV1-8	4.39112	18.8976	2.10554	2.30569e-05	5.92461e-05
ABCC9	0.596724	2.06827	1.79329	2.78593e-25	7.14613e-23
GLIS2	9.11398	18.834	1.04719	7.17657e-15	1.17539e-13
RASSF8	4.24833	9.37921	1.14257	4.93007e-19	2.07051e-17
CYP4F12	34.3416	10.9678	-1.64668	8.64718e-14	1.12816e-12
AC023090.1	3.09266	0.979809	-1.65828	2.10285e-05	5.4544e-05
PDGFRA	4.50999	11.7614	1.38286	3.62097e-15	6.3151e-14
AC010998.3	5.19813	1.74538	-1.57445	9.74786e-07	3.27938e-06
TCF4	2.47345	6.38662	1.36853	1.91315e-25	5.31632e-23
TMEM74B	3.85504	1.90823	-1.01451	1.11031e-05	3.03429e-05
P4HA3	1.96662	6.89235	1.80927	2.4548e-26	1.04946e-23
MYLK	5.53729	21.9622	1.98777	5.48186e-25	1.25204e-22
AQP9	3.01461	6.13172	1.02432	6.60421e-13	7.2395e-12
AL844908.1	1.21633	2.5504	1.06819	2.39395e-07	9.12743e-07
NMRAL2P	1.44475	11.5041	2.99325	2.01276e-08	9.38705e-08
MIR429	30.964	12.8427	-1.26965	8.07521e-11	5.92336e-10
MYL9	177.983	546.303	1.61796	3.38224e-14	4.7871e-13
P2RY10	1.4456	2.97668	1.04203	1.008e-08	4.97388e-08
RNY3P8	7.91375	3.84376	-1.04184	0.000100803	0.000228015
EPYC	1.57818	4.95367	1.65023	1.08835e-11	9.40211e-11
CEACAM4	0.946711	1.94085	1.03569	3.81682e-10	2.47233e-09
CDHR1	0.599999	1.45812	1.28108	0.000523082	0.00103865
MSC-AS1	0.541226	1.63237	1.59266	1.49838e-22	1.53267e-20
SPHK1	16.9405	39.1869	1.2099	1.88963e-19	8.92516e-18
AZGP1	16.5131	7.77445	-1.0868	1.06173e-06	3.53974e-06
EPGN	3.00362	8.23324	1.45476	0.00022356	0.000474709
MTCO2P22	2.41782	1.04539	-1.20967	1.29838e-05	3.50062e-05
CEACAM7	45.9058	8.17874	-2.48873	0.0285942	0.0403104
SCUBE3	1.33677	4.08333	1.61099	6.96938e-06	1.97621e-05
GABRP	13.1994	31.4188	1.25116	9.19144e-09	4.57187e-08
LDHAP7	1.42684	2.94566	1.04577	1.17973e-08	5.74798e-08
EFCAB1	0.793642	1.81333	1.19208	1.445e-07	5.77482e-07
MOXD1	4.91722	14.3358	1.5437	1.31549e-16	3.1926e-15
VWA5B1	2.3359	0.738857	-1.66061	5.11321e-05	0.00012263
KCNMB1	2.13793	7.55944	1.82206	1.32055e-15	2.54835e-14
RAET1L	2.01515	6.10028	1.59799	7.04732e-09	3.5845e-08
SIGLEC6	1.24255	3.78165	1.60571	8.89832e-07	3.01732e-06
TMEM100	0.884338	1.87119	1.08129	4.26671e-08	1.88297e-07
KRT6B	132.402	376.956	1.50947	6.62212e-10	4.12904e-09
BHLHE22	0.678623	1.68887	1.31538	5.55954e-08	2.4114e-07
IRAG1	5.21584	13.4211	1.36353	2.65263e-13	3.11241e-12
JAM3	1.75584	5.41988	1.6261	1.24017e-21	9.84634e-20
SCG3	0.309818	2.81962	3.18601	0.0356132	0.0492232
LAMA1	1.00351	2.603	1.37513	2.52135e-15	4.57437e-14
ACOX2	1.12589	2.34626	1.05929	6.502e-13	7.13679e-12
TPSD1	0.785753	3.04604	1.95479	2.19996e-06	6.89152e-06
IGHV3-73	15.9191	40.0327	1.33042	0.000815269	0.00156421
CAVIN3	7.80156	15.7068	1.00955	9.20364e-15	1.45867e-13
ERG	2.32253	5.04393	1.11885	1.40418e-18	5.20265e-17
SIRPA	16.909	41.5045	1.29548	2.44931e-21	1.79111e-19
GAP43	1.3181	4.1485	1.65413	1.19667e-12	1.23849e-11
PSCA	2421.18	1099.73	-1.13857	1.75985e-11	1.46636e-10
MMP1	117.947	239.437	1.02152	9.21047e-08	3.82576e-07
IL36G	3.4966	13.0553	1.90061	3.00297e-05	7.52798e-05
CSPG4	9.05382	25.9616	1.51978	3.40595e-13	3.94083e-12
AC080038.1	1.15127	2.33848	1.02234	1.24071e-15	2.41127e-14
SMIM3	17.7837	36.1774	1.02454	1.26252e-18	4.70918e-17
RNASE2	2.52151	5.36768	1.09001	2.31088e-13	2.75406e-12
IGHV1-45	1.54129	5.53851	1.84536	7.38171e-05	0.000171319
FAM3D	23.156	8.90889	-1.37807	6.53562e-07	2.27539e-06
GNG2	2.36722	6.22062	1.39386	4.70769e-19	1.99723e-17
AC012354.7	4.82729	1.45789	-1.72733	3.93499e-07	1.43531e-06
PLA2G4E	1.49749	5.90251	1.97878	0.0321729	0.0448586
CAVIN2	5.0985	17.0691	1.74324	2.63089e-11	2.12318e-10
MUC2	10.139	2.31719	-2.12947	1.22506e-06	4.04223e-06
SEMA5B	1.0517	2.24044	1.09106	4.17212e-09	2.21041e-08
MAF	10.7829	28.2408	1.38904	2.6796e-19	1.21736e-17
COL4A2	42.5978	96.1385	1.17434	9.50413e-23	1.0357e-20
C3AR1	5.6766	12.9417	1.18893	7.33082e-18	2.27187e-16
ZNF114	2.99471	5.99976	1.00249	1.02145e-06	3.41365e-06
SIGLEC7	0.869938	1.99888	1.20021	1.6635e-17	4.76557e-16
IGHV3-64D	11.2957	44.203	1.96837	1.31777e-05	3.54775e-05
IGHV3-63	0.671487	1.95484	1.54162	0.000171398	0.0003721
TMEM130	0.657934	1.68605	1.35763	2.73301e-07	1.02815e-06
IL33	12.1636	27.4514	1.17431	1.24448e-11	1.0608e-10
PTGS1	10.2115	33.876	1.73006	4.12258e-17	1.08931e-15
CALHM3	6.78002	1.96006	-1.79039	0.00533864	0.008736
WNT11	4.14537	10.0433	1.27666	2.05249e-08	9.55897e-08
HTRA1	100.065	242.478	1.27691	3.80348e-21	2.64231e-19
GLI1	0.669062	1.72782	1.36874	1.16118e-10	8.22803e-10
TLR8	0.882558	2.18392	1.30716	8.58422e-17	2.14902e-15
GPR1	0.824868	3.98213	2.27131	2.83963e-18	9.88416e-17
IGKV1D-43	0.598265	2.73008	2.19009	0.00113311	0.00211537
IGLV6-57	76.9573	189.727	1.30179	4.31842e-07	1.56354e-06
PLIN5	9.9241	3.5816	-1.47033	9.20364e-15	1.45867e-13
EPHA3	1.8336	4.59391	1.32504	3.08479e-14	4.41861e-13
SPRR2A	33.4717	191.397	2.51556	3.2108e-08	1.44412e-07
NXPE3	3.24351	6.64624	1.03498	7.7814e-22	6.41758e-20
CLC	0.419965	2.2765	2.43848	3.09534e-06	9.41249e-06
P2RY14	0.973791	2.06521	1.08461	7.34416e-12	6.55165e-11
CMAHP	1.32077	2.67426	1.01776	9.80905e-15	1.55315e-13
SLC2A3	15.2511	36.7601	1.26922	1.43671e-24	2.95731e-22
AC002525.1	2.07415	0.989795	-1.06732	6.32126e-05	0.000148883
GPR183	9.57125	24.4211	1.35135	2.18444e-21	1.61872e-19
TRPS1	1.88073	5.3917	1.51945	3.92919e-21	2.69594e-19
AK4P1	0.711303	1.48994	1.06672	1.32459e-13	1.66678e-12
MSR1	4.14472	9.50809	1.19788	6.412e-18	2.0286e-16
PTGDR2	1.72385	0.586009	-1.55664	0.025942	0.0368746
MCAM	27.9368	56.6938	1.02102	8.69596e-18	2.62659e-16
PROS1	6.20271	12.6621	1.02955	2.51993e-20	1.40517e-18
TMTC1	2.04635	4.4514	1.1212	8.98489e-10	5.45142e-09
CAPN6	1.49797	6.3897	2.09274	0.000239893	0.000506233
TGFBR1	17.6264	35.9058	1.02647	1.15273e-24	2.43283e-22
ADAMTS4	4.71814	14.6055	1.63022	1.1732e-23	1.71586e-21
MMP11	102.883	247.422	1.26597	4.0334e-12	3.76534e-11
AC110741.1	2.52388	1.19762	-1.07547	8.52682e-07	2.9002e-06
LRFN2	2.25954	0.900046	-1.32796	2.45139e-11	1.98601e-10
TNC	20.5902	95.8061	2.21816	1.4963e-28	2.07899e-25
PCSK1	0.338103	2.77109	3.03492	6.35259e-22	5.45963e-20
C5AR1	8.85506	20.5974	1.21789	9.95817e-21	6.14935e-19
GGT5	10.0466	21.9995	1.13077	4.38829e-12	4.07156e-11
LUM	207.121	589.087	1.50801	4.25526e-20	2.26671e-18
CALML3	2.78445	7.66198	1.46032	1.71849e-05	4.53719e-05
SPIRE2	17.2575	8.59792	-1.00516	1.42374e-12	1.45186e-11
THBD	59.2669	124.756	1.07381	1.02665e-12	1.08132e-11
RNF224	2.10243	1.02022	-1.04318	0.000161932	0.000352901
LINC00967	14.6159	4.21952	-1.79239	6.40876e-07	2.23402e-06
SNORD17	21.1777	50.5318	1.25464	0.00154933	0.00281241
CHRDL2	5.40662	22.7113	2.07061	9.93916e-16	1.97059e-14
PDLIM3	4.52797	15.6056	1.78513	1.44885e-22	1.49115e-20
AC126178.1	3.27078	1.56844	-1.06031	1.65403e-08	7.85913e-08
EID3	1.69548	4.33134	1.35312	8.31254e-17	2.08414e-15
RHOT1P1	1.7222	0.839673	-1.03635	0.000108228	0.000243159
IGLV3-9	11.388	33.8551	1.57185	4.61131e-06	1.35241e-05
IGLV4-60	9.41121	25.7716	1.45333	0.00110991	0.0020746
IGHV3-62	1.07728	2.23173	1.05076	9.52192e-06	2.63939e-05
ARL4C	30.9287	71.142	1.20176	9.37766e-27	4.88605e-24
PCOLCE	31.9926	82.8441	1.37266	7.89831e-14	1.04184e-12
COL21A1	1.04196	2.21312	1.08678	3.17291e-10	2.0902e-09
DSG1	3.59249	11.9912	1.73892	0.00342532	0.00583949
RUNX2	5.03157	11.47	1.18879	2.79549e-16	6.23951e-15
TRBV6-2	0.646475	1.49279	1.20734	6.16487e-06	1.7667e-05
IGSF21	1.35963	3.29872	1.2787	3.88143e-21	2.68527e-19
ANKRD29	0.778017	2.23407	1.5218	2.79199e-17	7.60634e-16
ZEB1	3.63272	9.57773	1.39863	3.29354e-22	3.13789e-20
INSM1	0.509227	12.2848	4.59242	0.00121318	0.00225074
LRP1	25.3345	56.5926	1.15951	2.86161e-25	7.22903e-23
FILIP1L	9.60834	29.5352	1.62008	4.20865e-23	5.31597e-21
ZFPM2	0.78027	2.33176	1.57938	4.7939e-21	3.19715e-19
PSORS1C3	17.2634	8.40285	-1.03876	5.0948e-05	0.000122206
EVA1A	3.60264	10.8135	1.58571	1.85252e-16	4.2929e-15
RPTN	0.541629	1.59151	1.55502	0.0192273	0.0281429
AC091182.2	1.65325	3.8908	1.23477	2.74547e-09	1.51423e-08
IGLV2-28	6.53126	13.3791	1.03455	0.000627271	0.0012281
IGLV1-47	55.5237	172.99	1.63952	7.63668e-08	3.221e-07
AC096751.2	1.53028	0.544932	-1.48965	4.87419e-10	3.10181e-09
AC005180.2	1.40493	7.10137	2.3376	3.26997e-11	2.58023e-10
GULP1	1.13346	2.56581	1.17868	3.39248e-19	1.51238e-17
AC010329.1	6.49154	2.7509	-1.23866	1.48475e-08	7.10133e-08
MSRB3	4.46845	17.1631	1.94146	9.88049e-26	3.12231e-23
LAMP5	3.16638	8.23521	1.37897	1.17856e-13	1.49658e-12
CRH	198.77	52.846	-1.91123	1.21765e-05	3.30595e-05
PTPRD	0.720987	1.78762	1.30999	7.02242e-20	3.60261e-18
CLDN10	0.592778	1.65008	1.47697	0.000491053	0.000979344
MEG3	1.41987	3.64474	1.36006	2.1652e-11	1.76963e-10
AC008739.2	3.58987	1.59404	-1.17124	3.481e-09	1.87041e-08
AP001189.3	0.61647	1.76637	1.51869	2.37735e-17	6.62836e-16
HEG1	10.8916	24.1225	1.14717	6.49294e-23	7.3644e-21
KRT77	1.11834	2.55079	1.18959	0.0129488	0.0196357
SORBS1	5.84421	20.7359	1.82705	1.83099e-12	1.82803e-11
MXRA5	19.8157	56.9769	1.52374	2.45686e-17	6.80453e-16
TDH	2.72803	1.2471	-1.12928	5.12712e-08	2.23547e-07
RAB3IL1	5.84446	12.8375	1.13523	1.75995e-17	5.016e-16
COLEC12	2.93298	9.35022	1.67263	1.38554e-17	4.03866e-16
BICC1	2.59276	7.19238	1.47198	3.85327e-19	1.67743e-17
AL161752.1	2.95841	1.27217	-1.21753	0.00127354	0.00235329
SLC2A4	0.76751	2.89894	1.91727	2.9886e-11	2.3819e-10
MIR200A	10.8845	4.76568	-1.19152	7.23408e-07	2.5008e-06
PYGM	0.752865	2.11085	1.48736	0.000689666	0.00133988
PLXDC2	6.45554	14.411	1.15857	1.34104e-19	6.55695e-18
HSD11B1	3.10764	8.91005	1.51961	9.97489e-15	1.57343e-13
COL14A1	5.98891	20.9345	1.80552	2.81309e-14	4.06085e-13
IGKV1OR2-6	0.887563	3.43811	1.95369	2.88187e-06	8.81318e-06
CYP2C9	2.63925	0.674831	-1.96753	8.7052e-05	0.000199152
PDGFRB	21.2368	62.4734	1.55668	7.34521e-25	1.63289e-22
TNS1	11.6549	34.4459	1.5634	4.40098e-17	1.15374e-15
DCHS1	2.33144	6.54717	1.48965	1.82376e-18	6.66833e-17
HSPB7	4.21496	17.6713	2.06782	1.68781e-13	2.05859e-12
IGLV8-61	17.4547	35.4651	1.02279	0.000635355	0.0012429
ACP5	41.8753	96.872	1.20998	2.73944e-07	1.02987e-06
ISL1	0.707493	2.16358	1.61263	4.87787e-05	0.000117357
PGLYRP4	4.04524	8.60604	1.08913	0.000102505	0.000231674
EGR1	133.883	278.034	1.05429	8.56791e-18	2.59732e-16
TOX	2.16561	4.72329	1.12502	2.24833e-10	1.52322e-09
LRRC25	4.40347	9.35841	1.08762	4.54651e-16	9.61981e-15
MSN	89.5041	221.738	1.30883	6.73224e-22	5.6978e-20
COL1A2	310.892	1104.39	1.82876	4.31763e-23	5.33243e-21
LINC01615	2.65577	6.09917	1.19948	4.40017e-17	1.15374e-15
IGKV1OR2-108	3.43229	8.43098	1.29653	1.38451e-05	3.71124e-05
LRRC32	12.4635	30.2811	1.28071	7.29047e-19	2.92901e-17
LGR6	2.02458	4.84973	1.26028	0.00213561	0.00378641
TWIST1	8.47003	18.3681	1.11676	4.7441e-19	2.00757e-17
TRIM16L	5.98211	15.177	1.34316	5.28783e-08	2.30073e-07
SFRP1	4.59161	16.8967	1.87966	3.46827e-12	3.27443e-11
SYNC	0.630514	2.09078	1.72944	2.81458e-26	1.14464e-23
CD84	1.61486	3.85258	1.25441	3.30532e-14	4.69817e-13
SH3GL3	0.4976	1.61331	1.69696	3.81686e-12	3.58123e-11
SLC30A4	1.57475	3.31455	1.07369	1.37306e-20	8.23493e-19
OLFML2B	16.8248	47.6534	1.50199	3.18608e-20	1.74169e-18
CRISPLD2	13.2086	36.2667	1.45716	2.4991e-19	1.14786e-17
AC078880.3	4.63887	0.868606	-2.417	6.14043e-05	0.000144931
SLC16A2	4.90777	10.9252	1.15452	6.40044e-19	2.59646e-17
SCEL	5.15924	12.9686	1.32979	1.70473e-05	4.503e-05
C3orf80	1.02323	3.24953	1.6671	1.48161e-24	2.97996e-22
BCAT1	8.24185	16.7494	1.02307	3.98799e-11	3.0984e-10
AC073534.2	2.60935	0.971137	-1.42594	2.89671e-17	7.85315e-16
CEND1	0.729869	1.95045	1.4181	1.02234e-05	2.81604e-05
CCL23	1.33555	2.74221	1.0379	3.84229e-08	1.70925e-07
CD70	2.63735	7.15929	1.44073	2.51649e-09	1.39905e-08
RSPO3	0.938842	2.14115	1.18943	3.48861e-17	9.29163e-16
IGKV4-1	166.404	437.73	1.39535	1.35726e-07	5.44634e-07
DOCK11	3.35197	7.18905	1.10079	4.12725e-18	1.37352e-16
SOCS3	99.6254	204.931	1.04055	3.70753e-19	1.62673e-17
VSIG4	15.068	37.5218	1.31624	1.87271e-18	6.83234e-17
ADRA2A	2.21866	5.15009	1.21491	7.34369e-08	3.10607e-07
CSDC2	2.39783	6.61661	1.46437	3.21945e-14	4.59178e-13
IGHV3-20	9.68237	21.927	1.17928	3.50517e-07	1.29296e-06
TGFB3	5.74637	20.5271	1.83681	2.30464e-31	1.28084e-27
CYP4F23P	25.8407	11.0875	-1.22071	5.34869e-13	5.97712e-12
ADAMTS8	1.01923	2.71525	1.41361	0.0158843	0.0236423
LAMC2	82.738	266.724	1.68873	7.77272e-08	3.27342e-07
HAND2	0.899797	3.45238	1.93992	2.98461e-14	4.29357e-13
FAP	2.63814	10.3298	1.96921	1.67232e-25	4.80734e-23
GBP6	5.0134	15.6953	1.64648	9.17886e-05	0.000209241
LTF	26.3864	159.975	2.59998	0.000143878	0.000316684
RPL37P1	5.31511	2.38813	-1.15422	7.84541e-15	1.26997e-13
AP001347.2	3.14502	1.53019	-1.03936	5.80131e-05	0.000137452
CYBB	14.4619	36.5059	1.33587	7.21658e-16	1.46377e-14
SGTB	2.08463	4.31521	1.04964	6.10397e-24	9.60108e-22
ADH6	3.45573	1.5432	-1.16307	0.00044743	0.000899895
TOX2	4.1765	11.2927	1.43503	1.35862e-10	9.50583e-10
RASGRP4	0.588404	1.43876	1.28995	2.11463e-20	1.20744e-18
ACTG2	66.3465	339.544	2.35551	8.79297e-13	9.34982e-12
RGS2	34.4261	102.559	1.57488	2.13206e-22	2.12862e-20
PDZD3	2.20362	0.628163	-1.81067	6.19869e-11	4.63664e-10
IL12RB2	2.12408	4.69611	1.14463	6.48572e-11	4.83399e-10
SOD3	36.1613	74.3331	1.03956	4.27499e-10	2.74882e-09
FGFBP2	0.747946	3.71176	2.3111	5.16643e-06	1.502e-05
IGHV4-61	4.86163	10.0849	1.05268	5.75926e-08	2.48896e-07
CHSY3	1.26357	3.27551	1.37422	6.07069e-25	1.36779e-22
LINC00520	0.651272	1.35672	1.05879	1.31478e-09	7.71237e-09
AC010329.2	3.06203	0.555789	-2.46188	1.19388e-07	4.83967e-07
AC005180.1	0.807875	4.68413	2.53558	2.00176e-12	1.98308e-11
FAM124A	0.752733	1.68036	1.15856	3.46089e-14	4.89426e-13
RNF217	2.83398	6.7711	1.25656	8.55736e-22	6.95985e-20
THCAT158	0.631492	1.40685	1.15563	4.93011e-12	4.54645e-11
TRBV4-2	0.733752	1.92306	1.39004	1.02535e-05	2.8234e-05
RUNX3	5.34655	10.9606	1.03565	7.49888e-12	6.66113e-11
NPAS4	0.0531035	1.96876	5.21234	4.74995e-11	3.64208e-10
AGTR1	0.60314	2.31751	1.94201	7.85394e-13	8.45376e-12
FGD1	3.43747	7.1306	1.05267	8.60594e-15	1.37571e-13
PTH1R	0.936795	1.89968	1.01995	5.64025e-08	2.44196e-07
CD22	2.0304	4.41014	1.11906	2.6746e-08	1.21975e-07
IGHV3-23	131.614	313.473	1.25203	1.39731e-09	8.17163e-09
COL16A1	14.2622	42.1666	1.56391	2.03477e-23	2.75818e-21
RAB44	0.448424	2.68633	2.5827	1.77441e-07	6.95293e-07
F2R	14.6515	33.8789	1.20934	4.77453e-21	3.19702e-19
TBXA2R	1.967	4.01422	1.02912	3.98319e-09	2.12042e-08
CTSG	1.83709	9.99188	2.44334	6.40767e-09	3.28117e-08
ADAMTS10	1.5418	3.10867	1.01168	5.73822e-13	6.36549e-12
C3	83.8764	167.985	1.00199	4.47198e-09	2.3573e-08
AK4	7.0058	16.1884	1.20834	1.74705e-14	2.63845e-13
AC005746.3	3.65174	1.71697	-1.08872	1.37325e-08	6.60975e-08
ARSJ	1.58885	5.09555	1.68125	1.63931e-24	3.20624e-22
COL15A1	19.9142	54.4133	1.45016	2.08949e-20	1.20131e-18
FBP1	103.625	45.5936	-1.18447	9.01396e-13	9.5665e-12
LRRC17	2.39084	7.12192	1.57475	1.04538e-14	1.64431e-13
PI16	2.70099	12.0687	2.1597	0.00426144	0.00712291
ADAMTS14	3.05036	8.55609	1.48797	2.05834e-19	9.61306e-18
REEP1	1.38897	2.77988	1.00101	1.08681e-08	5.33264e-08
LRIG1	5.1642	12.1146	1.23013	1.60944e-22	1.63623e-20
CYP4Z2P	4.41162	2.05966	-1.0989	4.18962e-09	2.21898e-08
GPIHBP1	1.26501	2.98098	1.23664	0.00111631	0.0020861
LRRC38	0.391342	3.85957	3.30194	5.51671e-06	1.59799e-05
CCBE1	1.08595	2.72345	1.32648	9.52653e-10	5.7567e-09
COL5A1	44.4761	156.82	1.81801	9.57356e-26	3.12231e-23
RNF186	2.82371	0.779354	-1.85724	3.37853e-07	1.25067e-06
ICAM1	29.8886	68.9787	1.20655	6.30311e-19	2.56948e-17
PDE4B	1.9118	5.30084	1.47129	5.96592e-21	3.90078e-19
SIGLEC10	3.20479	7.35839	1.19916	1.80003e-14	2.71355e-13
SYT8	136.474	59.2416	-1.20395	5.12608e-05	0.000122921
BDKRB2	4.80003	9.76035	1.02389	8.32163e-15	1.34055e-13
FMO9P	51.3718	19.1358	-1.4247	7.12624e-09	3.61912e-08
KCNIP3	0.843192	1.78162	1.07926	1.566e-12	1.58051e-11
ITGA7	6.65019	14.8922	1.16309	4.50206e-10	2.8826e-09
ECRG4	0.921785	4.26146	2.20885	1.54034e-07	6.10607e-07
TNFSF8	0.73046	1.90575	1.38348	5.04184e-14	6.89603e-13
PTPRZ1	1.59135	6.98197	2.13338	3.75476e-12	3.53092e-11
FDCSP	74.8931	244.639	1.70775	7.13678e-06	2.02023e-05
MAOB	6.59804	19.1612	1.53808	8.37775e-15	1.34569e-13
NKX1-2	0.531508	1.47396	1.47154	2.62367e-05	6.65619e-05
CEP112	1.27272	2.78207	1.12824	8.75848e-19	3.45225e-17
ZNF469	1.26889	4.86927	1.94015	1.08124e-25	3.27772e-23
CYP4F29P	11.4292	3.37187	-1.7611	2.15458e-06	6.75838e-06
LINC02544	1.24419	4.11563	1.7259	1.41058e-17	4.09731e-16
MBNL1-AS1	0.831526	2.16023	1.37735	5.60829e-11	4.23685e-10
S100B	4.51223	9.7515	1.11178	2.31516e-11	1.88388e-10
ADAMTS2	8.28066	26.0286	1.65228	4.09051e-22	3.74731e-20
GYPC	7.99124	16.2046	1.01991	8.874e-14	1.15141e-12
RHOH	1.54117	3.18104	1.04547	2.40258e-12	2.34672e-11
TNFSF4	1.90602	4.46755	1.22892	2.31451e-15	4.24532e-14
CALHM5	0.960085	2.38067	1.31013	6.87305e-22	5.78759e-20
AC104530.1	0.806486	1.6444	1.02784	5.72156e-08	2.47331e-07
ANXA6	29.8371	77.5757	1.3785	1.61161e-20	9.46139e-19
SYNDIG1	1.69968	5.938	1.80471	1.18195e-18	4.46864e-17
AC010275.1	1.23058	2.81769	1.19518	0.000300568	0.000624004
C1R	92.6527	215.382	1.217	2.13159e-20	1.21297e-18
RGN	0.984633	2.09945	1.09235	5.31595e-05	0.000127091
IGHJ5	3.64902	8.06341	1.14388	5.51598e-05	0.000131477
PAPPA	0.717045	1.84104	1.36039	2.0175e-16	4.65253e-15
LHFPL6	9.63533	22.8352	1.24485	9.68555e-22	7.72666e-20
EVI2B	7.1595	14.9309	1.06037	1.06547e-12	1.11798e-11
MMP9	27.426	185.268	2.75599	2.64324e-17	7.24847e-16
MRC1	7.81205	17.951	1.20029	1.63005e-15	3.08138e-14
TSPAN11	1.56682	3.80018	1.27823	6.73591e-12	6.05434e-11
SPON1	9.37263	26.7725	1.51423	4.72224e-18	1.53777e-16
FIBCD1	1.32779	3.62637	1.4495	0.00364815	0.00617833
IGHJ6	11.58	35.6659	1.62292	0.000738441	0.00142699
CHODL	1.24084	2.64953	1.09442	7.58834e-05	0.000175747
KRT34	1.58745	4.89399	1.6243	3.3083e-09	1.78509e-08
SDC2	23.8696	48.6846	1.0283	1.39332e-14	2.151e-13
MYO5A	4.76072	10.9314	1.19923	1.27257e-28	2.07899e-25
ANKRD44-AS1	2.31352	0.839036	-1.46329	0.00382196	0.00645105
NUDT10	0.585704	1.57603	1.42805	1.1301e-14	1.77088e-13
PLA2G5	0.920009	2.6499	1.52622	2.85182e-15	5.09641e-14
MAGI2-AS3	0.697455	1.68054	1.26875	1.26928e-16	3.09397e-15
FBXL22	0.981675	2.01193	1.03526	1.37085e-05	3.67699e-05
GAS7	3.15147	8.76267	1.47534	3.99408e-20	2.14817e-18
JAG1	36.0215	80.8615	1.16659	3.43093e-16	7.49724e-15
JAZF1	3.957	8.21545	1.05393	3.4053e-22	3.20772e-20
ADGRG3	0.680468	1.98158	1.54205	2.8035e-15	5.03694e-14
NFIX	13.3668	26.9124	1.00962	3.90029e-20	2.10452e-18
ADAMTS12	2.39114	9.44354	1.98163	4.35808e-27	2.50559e-24
PODN	8.11958	21.6697	1.4162	4.94893e-12	4.56127e-11
AC005291.2	0.960658	2.37418	1.30534	9.66421e-22	7.72666e-20
POPDC2	2.96253	8.46502	1.51468	1.44847e-07	5.78176e-07
AP001994.3	2.51671	1.01507	-1.30996	8.01442e-10	4.90725e-09
TRBV5-6	0.600713	1.44308	1.2644	0.000127362	0.000282871
XPNPEP2	0.714035	1.84414	1.36888	2.42659e-11	1.96783e-10
LYVE1	1.97891	8.94837	2.17692	1.01138e-15	2.00271e-14
HEPH	4.15143	9.59053	1.208	8.41552e-20	4.2778e-18
AC010636.1	3.00308	1.4975	-1.00389	0.00208651	0.0037076
SLC22A3	2.01604	7.39818	1.87565	1.08011e-18	4.15903e-17
FGFR1	4.87717	16.5329	1.76122	5.79308e-19	2.3849e-17
HOXB6	10.0038	4.27762	-1.22566	3.2026e-06	9.70676e-06
LSAMP	1.13479	3.17499	1.48433	3.54772e-15	6.21335e-14
TRNP1	59.8159	29.7443	-1.00791	0.00023248	0.000491959
CIDEC	0.460455	2.75411	2.58045	1.75053e-06	5.60311e-06
TM4SF19	0.738357	2.06899	1.48653	1.18578e-07	4.81141e-07
IGHJ3P	4.91221	10.3527	1.07556	1.85285e-05	4.86114e-05
PRNP	154.502	324.069	1.06867	7.79187e-16	1.56712e-14
FAM180A	0.499819	1.73604	1.79633	1.16253e-20	7.07401e-19
NID2	3.07284	10.9879	1.83828	3.70649e-25	9.088e-23
TNNI2	161.999	66.5183	-1.28416	1.89488e-06	6.01892e-06
HOXB5	18.0207	7.41744	-1.28067	4.80464e-08	2.10422e-07
HOXB8	20.2597	9.3553	-1.11476	0.000107699	0.000242004
NGF	1.20435	4.54987	1.91758	1.53001e-19	7.33041e-18
IGFBPL1	2.1745	8.54424	1.97427	1.34794e-07	5.41433e-07
PCP4	12.5991	67.199	2.41512	8.38085e-05	0.00019263
MOGAT2	6.29041	1.48999	-2.07785	2.34965e-07	8.97087e-07
KITLG	7.38961	18.9933	1.36192	4.93009e-19	2.07051e-17
CLCA2	65.5244	145.486	1.15078	1.23219e-06	4.06253e-06
PLA2G10	6.17705	2.49778	-1.30627	2.67551e-05	6.77842e-05
AC107308.1	0.484572	1.55501	1.68214	1.05346e-09	6.30679e-09
ITGA4	1.501	3.88642	1.37252	9.59818e-19	3.72164e-17
RBP7	8.00335	23.1706	1.53362	5.65508e-10	3.56608e-09
CCDC80	7.81158	35.2115	2.17236	1.79915e-26	8.82273e-24
MPEG1	7.94551	20.3	1.35327	1.31549e-16	3.1926e-15
LZTS1	3.09789	7.28811	1.23426	1.25422e-17	3.68811e-16
ADAM12	4.94895	17.1985	1.79709	1.8702e-24	3.46464e-22
AC103563.3	0.934221	2.18349	1.2248	0.000163389	0.000355731
TRBV10-3	0.635777	1.39494	1.13361	0.000218405	0.000464531
CSF1	18.466	38.2195	1.04944	8.12448e-16	1.63204e-14
STOM	97.8935	210.782	1.10647	1.75111e-21	1.34545e-19
SYT1	3.88836	8.12807	1.06375	0.000565246	0.00111729
FAXC	0.841815	1.756	1.06072	4.50655e-09	2.37327e-08
SOD2	37.965	81.9514	1.1101	1.42566e-18	5.27051e-17
MFAP4	43.5398	133.739	1.61901	8.32167e-12	7.32562e-11
CEMIP	4.82887	15.0627	1.64122	5.074e-10	3.22281e-09
PDZD4	1.64345	3.94704	1.26404	2.70206e-05	6.83945e-05
MYCNUT	1.71226	0.790473	-1.11511	0.00274291	0.00476878
CHL1	1.5808	3.34169	1.07992	9.5091e-07	3.20578e-06
FHOD3	4.16159	9.05896	1.12221	5.35645e-13	5.98179e-12
IGF2BP3	1.57684	3.74314	1.24722	5.86226e-12	5.33815e-11
SGCD	0.709402	2.57456	1.85965	1.10535e-20	6.75072e-19
CAV1	91.031	205.939	1.17778	1.17419e-19	5.79209e-18
TOX3	19.212	6.84299	-1.48931	1.83092e-10	1.25573e-09
SNAI2	24.5664	63.1583	1.36228	8.96139e-19	3.5239e-17
KRT1	7.27518	200.943	4.78766	9.71195e-08	4.01506e-07
TUBA1A	90.9353	183.904	1.01604	1.91112e-12	1.89894e-11
TBX4	1.21899	3.14919	1.36929	1.82379e-06	5.81417e-06
SDR9C7	1.5467	5.22189	1.75538	0.000875874	0.00166687
IGKV1-33	1.34323	4.21787	1.65081	0.000230152	0.000487358
LINC01614	2.27027	12.0984	2.41388	6.52132e-24	1.00516e-21
FAM3B	61.9906	27.8344	-1.15518	6.44138e-13	7.07964e-12
VSIG10L	5.87535	12.4122	1.07902	0.000257347	0.000540193
ACSM6	5.68934	1.39903	-2.02384	2.77117e-11	2.22402e-10
EHD2	67.8078	144.92	1.09573	2.13148e-21	1.60082e-19
AP000553.2	2.75439	1.37302	-1.00438	2.95783e-12	2.83562e-11
STK32A-AS1	4.28917	1.36788	-1.64876	0.00152745	0.00277421
PCDH7	4.49433	10.6563	1.24553	1.64122e-17	4.70983e-16
TEK	2.15557	5.11371	1.2463	6.02198e-15	9.98056e-14
MIR141	1.63394	0.52395	-1.64085	1.09162e-05	2.98761e-05
IL10RA	4.44351	9.31676	1.06813	1.18998e-13	1.50879e-12
FABP6	52.1745	21.7718	-1.26089	3.87134e-09	2.06843e-08
SLC47A2	0.243141	2.43361	3.32323	9.47173e-06	2.62635e-05
KLK10	6.90748	15.3844	1.15523	1.04491e-07	4.28907e-07
AL121829.2	2.08468	0.761718	-1.45249	6.2326e-16	1.2845e-14
CCL24	1.95422	7.54641	1.94919	1.61799e-13	1.98358e-12
SEPTIN9-DT	7.88123	3.47188	-1.1827	7.69062e-10	4.72983e-09
HS3ST3B1	1.27702	3.26185	1.35291	4.67896e-20	2.46874e-18
AC080188.2	0.943129	2.33895	1.31033	2.36681e-16	5.39848e-15
DIRAS1	1.66504	4.41784	1.40779	2.04756e-09	1.15469e-08
HSPG2	18.6894	43.6358	1.22329	5.34104e-23	6.3608e-21
CD300C	1.94603	4.22809	1.11947	4.86566e-15	8.20274e-14
ANOS1	1.24592	3.62816	1.54202	7.40462e-22	6.17286e-20
SEMA3A	1.60846	3.84816	1.25849	2.06099e-16	4.74625e-15
BTBD16	82.2141	24.0037	-1.77613	1.78052e-11	1.48137e-10
NCF2	9.81112	22.4284	1.19284	2.22811e-18	7.98911e-17
HIC1	2.14155	5.45041	1.34771	7.35801e-18	2.27607e-16
CDON	0.684294	1.42009	1.0533	3.15948e-15	5.58622e-14
KRT6A	711.608	2092.06	1.55577	5.73223e-09	2.95619e-08
ATP10A	0.64978	1.53583	1.241	1.45984e-14	2.23712e-13
AC142381.1	0.95866	2.35645	1.29752	2.95711e-05	7.42639e-05
ANXA10	88.7074	33.5802	-1.40144	0.000683694	0.00132936
CDK6	6.00995	13.3798	1.15463	2.88956e-18	1.0037e-16
TMEM52B	2.96806	6.15368	1.05193	9.16721e-08	3.80972e-07
SLC26A9	0.494666	1.52882	1.62789	0.00403816	0.00678438
MAGEC2	4.01644	11.9442	1.57232	0.0217624	0.0315242
TFF1	165.416	47.5665	-1.79808	4.45286e-06	1.30962e-05
SH2D5	0.934168	2.65713	1.50811	1.43809e-13	1.7908e-12
LGALS7	3.74095	20.006	2.41895	0.00125312	0.00231863
MIAT	1.04966	3.43437	1.71013	1.26892e-07	5.12391e-07
FKBP9P1	1.16878	3.03591	1.37712	1.29291e-20	7.81037e-19
NOX1	6.67583	2.93897	-1.18364	0.00125256	0.00231785
LINC01235	0.608071	1.47189	1.27535	3.16991e-15	5.59346e-14
ITK	0.89195	1.94775	1.12677	2.67315e-09	1.47924e-08
ROR2	3.77238	11.2132	1.57165	2.96608e-23	3.86355e-21
AOC3	15.3834	30.9872	1.0103	3.72183e-11	2.91061e-10
MIR93	3.86214	1.78982	-1.10958	4.82215e-07	1.72717e-06
KANK4	1.52343	4.23989	1.47671	1.11046e-22	1.18684e-20
KLF12	2.05396	4.21564	1.03735	1.86492e-12	1.85635e-11
COL12A1	32.0257	85.8345	1.42233	1.10096e-18	4.21983e-17
DLL1	6.65834	14.679	1.14052	1.14793e-07	4.66815e-07
TGM1	9.86212	29.9735	1.60372	2.5163e-06	7.79387e-06
RHBDL3	0.613499	2.1402	1.80262	4.0166e-06	1.1931e-05
FER1L4	109.682	38.2365	-1.5203	5.24275e-19	2.18531e-17
MYOCD	0.772938	2.46034	1.67043	2.4267e-05	6.20461e-05
ENPP1	0.773271	4.63638	2.58395	8.92474e-16	1.77993e-14
SULF1	17.8396	58.152	1.70475	1.59876e-20	9.45254e-19
CYP1B1	9.43371	20.0843	1.09017	2.85713e-12	2.75517e-11
H1-3	1.75558	6.41465	1.86942	0.00548925	0.00896048
CD33	0.752182	1.52902	1.02346	1.37944e-14	2.13353e-13
LINC00930	8.32856	1.7505	-2.2503	1.59979e-12	1.60997e-11
PKP1	66.5648	153.842	1.20861	3.6962e-09	1.98156e-08
RASGEF1B	1.68167	3.39126	1.01192	1.5805e-12	1.59321e-11
SCN4B	1.10684	2.39656	1.11452	1.04627e-09	6.27048e-09
TBX2-AS1	38.2551	14.905	-1.35985	7.01851e-10	4.35827e-09
SAMSN1	3.09931	6.58247	1.08668	2.28346e-17	6.39867e-16
FHL5	0.715925	1.69488	1.2433	2.64846e-08	1.20848e-07
COL18A1	24.1772	56.8059	1.2324	2.93106e-21	2.0974e-19
PRIMA1	0.883486	1.77382	1.00558	8.45283e-07	2.87914e-06
CASQ2	2.67731	11.5253	2.10595	4.40638e-10	2.82785e-09
CD200	6.94659	15.5803	1.16535	3.5486e-13	4.09452e-12
IGFBP5	69.0747	209.729	1.60229	1.21595e-16	2.9814e-15
INHBA	7.00802	27.1502	1.95389	1.05151e-28	2.07899e-25
ADAMDEC1	4.24024	12.1796	1.52225	8.05251e-12	7.1112e-11
COL8A2	7.41519	20.3978	1.45986	9.11432e-21	5.67026e-19
LINC02747	3.18697	1.13893	-1.4845	0.000445456	0.000896666
AC110285.2	8.88172	3.97757	-1.15895	2.85997e-07	1.07131e-06
RCN3	58.3675	129.376	1.14833	2.41996e-15	4.40962e-14
KLK8	2.31553	4.74888	1.03624	5.38933e-05	0.000128789
ABCC2	0.457745	2.69468	2.5575	0.00479354	0.0079257
CCDC198	3.79857	1.35886	-1.48306	6.36266e-05	0.000149816
TXNRD1	31.6896	73.4731	1.21321	1.19864e-15	2.34564e-14
C14orf132	2.30381	5.34864	1.21515	9.19502e-14	1.18752e-12
BEX1	0.91426	15.1955	4.0549	1.58727e-06	5.12183e-06
AC008537.3	0.689443	1.42615	1.04862	1.89515e-05	4.95652e-05
PSD	2.41869	7.92556	1.71229	4.92974e-09	2.58228e-08
MIR29B2CHG	2.38478	0.926087	-1.36464	1.7871e-07	7.00103e-07
PLN	3.91553	17.4945	2.15962	1.95045e-17	5.53999e-16
DTNA	0.964792	2.64905	1.45719	7.83657e-10	4.80541e-09
IGKV3D-15	5.44611	12.6437	1.21512	1.69655e-07	6.66979e-07
CYP2B7P	0.432049	2.2488	2.37989	0.000227495	0.000482205
TGFBI	71.7737	233.366	1.70106	4.79093e-22	4.27162e-20
CDX2	3.76578	1.82439	-1.04554	0.00096942	0.00183297
SLAMF8	1.78633	4.16864	1.22258	1.46472e-15	2.78789e-14
ATP1A2	0.562804	5.74483	3.35156	0.00208384	0.00370325
CRTAC1	62.8696	20.9051	-1.5885	0.0107973	0.0166231
PRRX1	6.08037	18.3639	1.59464	6.36796e-28	6.24547e-25
SPAG17	2.66476	1.3232	-1.00997	0.000959814	0.00181625
COL3A1	419.552	1823.59	2.11986	1.88337e-26	8.97186e-24
TTR	30.652	3.92102	-2.96668	1.54717e-07	6.12878e-07
ACP3	3.96976	11.467	1.53037	0.00426782	0.00713142
GALNT16	0.588074	1.44848	1.30047	1.23971e-07	5.01325e-07
ADIPOQ	0.787196	2.58899	1.7176	0.000127487	0.000283073
ST8SIA4	2.89621	6.1379	1.08358	3.46059e-18	1.17993e-16
CYP3A5	13.4508	6.54867	-1.03842	1.45308e-06	4.72082e-06
AC040174.2	1.86995	0.818702	-1.19159	0.00444217	0.00739164
C6orf15	2.54005	21.6048	3.08842	1.22646e-06	4.04606e-06
MTND1P23	225.844	54.2637	-2.05727	1.3576e-05	3.64556e-05
S100A7	484.185	1404.53	1.53646	0.000138288	0.000305114
CD248	29.8663	81.0897	1.441	5.53235e-19	2.30027e-17
TRBV7-2	1.91345	4.91701	1.36161	1.17294e-08	5.71824e-08
RPLP0P2	1.73668	4.87188	1.48815	1.1103e-17	3.28227e-16
PAM	19.9385	41.9467	1.073	4.82289e-23	5.82696e-21
CHGA	0.918508	11.9281	3.69893	1.23297e-07	4.98964e-07
NEXN	4.47256	13.4626	1.58978	1.18341e-19	5.82035e-18
SYT11	4.2568	13.2393	1.63699	1.98011e-21	1.50066e-19
IL37	3.57825	0.530109	-2.75489	0.00202807	0.00360952
APLP1	3.38321	10.8596	1.68251	1.38389e-13	1.73226e-12
FOXF1	7.09999	15.1585	1.09423	1.71852e-07	6.74663e-07
TMEM178A	4.13607	1.64091	-1.33376	4.83933e-08	2.1183e-07
GPC6	2.43705	8.42255	1.78912	6.91923e-23	7.79488e-21
BHMT	66.8266	13.944	-2.26078	2.49579e-10	1.68266e-09
CSRP1	53.9469	113.98	1.07917	1.37537e-17	4.01603e-16
MYH11	27.6991	127.236	2.19959	2.98932e-09	1.63092e-08
SNORA23	2.19028	5.85585	1.41877	0.00291804	0.00504903
THBS1	53.9058	160.363	1.57283	2.00789e-26	9.2993e-24
FGL2	5.52536	14.008	1.34211	1.29475e-14	2.00813e-13
FSTL1	55.6239	132.348	1.25056	1.13958e-22	1.20255e-20
GALNT17	0.792983	3.09896	1.96642	5.9728e-14	8.09825e-13
CD163	12.1691	34.5527	1.50558	1.46959e-18	5.42092e-17
IGHV3OR16-8	0.578484	1.43871	1.31443	4.59877e-06	1.34897e-05
DSE	3.27954	7.87944	1.2646	3.92919e-21	2.69594e-19
CALD1	34.8087	109.349	1.65143	2.95425e-30	1.23141e-26
RECK	2.29274	4.93696	1.10655	2.97802e-20	1.6333e-18
COL6A2	209.883	617.896	1.55778	2.17929e-23	2.93027e-21
SETBP1	1.24223	3.35362	1.43279	3.64015e-22	3.37179e-20
DDR2	3.0102	9.84049	1.70887	2.73661e-25	7.12929e-23
NRK	0.795195	1.628	1.03372	1.0954e-07	4.47362e-07
SPINK1	1614.46	474.95	-1.7652	1.95562e-14	2.91654e-13
BCL2A1	8.98595	20.3673	1.18051	1.86077e-14	2.79501e-13
IGKV2D-24	0.871646	4.52553	2.37627	0.00151381	0.00275122
KRT16P5	0.696508	1.9069	1.45301	0.000100777	0.000227986
ARHGAP31	3.73139	8.30741	1.15469	4.29924e-23	5.33243e-21
HSPB6	3.36198	17.1146	2.34785	1.93576e-10	1.32546e-09
CDH11	4.53898	15.0228	1.72671	7.18836e-23	8.04373e-21
PDE1A	0.892926	2.35991	1.40212	6.84799e-14	9.17081e-13
AARD	0.343514	1.70379	2.31031	1.4898e-10	1.03541e-09
AP003071.4	0.892895	2.46402	1.46445	8.84027e-11	6.42519e-10
FYB1	5.84075	12.8155	1.13366	3.65566e-16	7.9363e-15
MAP2	1.09116	3.95818	1.85898	3.74688e-16	8.10269e-15
COL6A3	42.0557	142.444	1.76002	5.27079e-26	1.95289e-23
ADD2	0.973374	2.23701	1.20051	2.38996e-08	1.09745e-07
CACNA1H	4.21529	8.6166	1.03149	1.111e-07	4.53458e-07
HSD17B2	18.4249	7.0206	-1.39199	3.0679e-09	1.66725e-08
KRT75	1.7562	9.91011	2.49644	3.84039e-10	2.4847e-09
NFATC1	2.51615	5.07664	1.01265	2.45334e-15	4.46556e-14
AXL	18.781	46.7029	1.31424	1.08581e-19	5.4529e-18
NLRP7	5.47118	23.1412	2.08054	0.000286037	0.000596063
ZNF521	1.39877	4.54115	1.6989	4.49265e-21	3.03263e-19
SH3RF2	3.62993	7.33274	1.01441	6.45802e-06	1.84248e-05
NAP1L3	1.14956	3.15741	1.45766	3.48781e-15	6.11485e-14
EGFR	34.6584	83.8182	1.27406	5.72034e-13	6.34988e-12
C1QTNF2	1.18165	2.60617	1.14112	1.55153e-11	1.30518e-10
DSEL	0.673691	1.38338	1.03803	4.99365e-12	4.59491e-11
CHRD	1.09407	2.48284	1.18229	1.09552e-12	1.14518e-11
GSDMB	38.1226	17.6821	-1.10836	2.83531e-16	6.31994e-15
SRPX	11.1964	42.9061	1.93814	2.0109e-19	9.44445e-18
KCNJ2	1.55399	3.33023	1.09964	1.32513e-15	2.55421e-14
CHST11	12.457	26.7576	1.10299	1.49831e-21	1.17836e-19
EDNRA	4.47168	13.3165	1.57433	1.54252e-25	4.51201e-23
CRACR2B	32.3095	15.9823	-1.01549	7.30725e-14	9.71562e-13
RASA3	8.54557	17.5016	1.03424	5.05073e-15	8.49756e-14
AC125807.2	1.47619	2.97771	1.01232	1.39081e-15	2.65929e-14
SH3RF3	2.2908	6.00809	1.39106	1.24347e-18	4.65896e-17
HS3ST3A1	0.81743	2.69769	1.72256	2.5114e-21	1.81267e-19
LRTM1	2.99716	0.156719	-4.25735	0.000104196	0.000234829
CILP	4.18224	15.98	1.93392	1.23678e-13	1.56336e-12
LINC01300	2.04015	0.39092	-2.38373	2.93845e-05	7.38955e-05
MTATP8P2	46.1681	18.9617	-1.28381	0.00763096	0.012108
KRT14	1017.66	2114.2	1.05486	8.66384e-08	3.61764e-07
SYN1	1.00137	2.02609	1.01672	5.20255e-07	1.8511e-06
CPNE8-AS1	1.41697	2.95549	1.06058	8.61648e-12	7.56517e-11
MXRA7P1	0.952956	2.10607	1.14408	3.21717e-20	1.75294e-18
THBS4	0.908746	4.39256	2.27311	8.40841e-09	4.21782e-08
CSF1R	15.0448	38.4719	1.35454	3.68845e-18	1.24238e-16
LINC02777	0.903699	1.84431	1.02917	1.97645e-12	1.95918e-11
DES	145.856	748.152	2.35879	8.86005e-11	6.43115e-10
SDR16C5	4.85449	9.75632	1.00702	0.0151001	0.0225878
MGP	86.9995	180.156	1.05017	2.17303e-06	6.81159e-06
AMY2B	2.00116	0.959834	-1.05998	0.000796437	0.00153072
ANGPTL1	0.923177	5.8612	2.66652	1.63814e-10	1.1319e-09
AL390294.1	1.60447	0.589892	-1.44358	4.25693e-12	3.95408e-11
DIRAS3	1.21144	3.03637	1.32563	1.15793e-10	8.21538e-10
RELN	0.744751	1.91141	1.35981	1.11529e-06	3.70495e-06
AP005432.2	72.5708	18.3626	-1.98262	3.00676e-05	7.5357e-05
KRT5	1036.3	2824.73	1.44667	1.91569e-08	8.98209e-08
RBM24	0.560015	2.74005	2.29066	3.17547e-19	1.43158e-17
LAMA2	2.22902	5.69493	1.35327	9.3711e-22	7.54803e-20
CCR2	0.916289	2.64476	1.52926	1.95335e-09	1.1104e-08
C8orf88	1.5492	3.25578	1.07148	7.89346e-13	8.49082e-12
IGKV3OR2-268	1.80213	3.92949	1.12464	0.000299703	0.000622439
SYNPO2	4.01882	19.17	2.25401	5.85337e-12	5.33297e-11
SERPINA5	0.595705	2.10526	1.82133	0.000283137	0.000590536
IGKV3-7	3.33427	6.66921	1.00014	6.53836e-06	1.86413e-05
VSTM4	1.92816	5.08845	1.4	1.38412e-20	8.27145e-19
C4B	1.99858	4.46028	1.15816	6.34163e-13	6.98375e-12
IL2RA	3.18696	6.88157	1.11056	1.92991e-14	2.88587e-13
ITGB3	1.59345	4.94097	1.63264	7.49943e-23	8.26106e-21
TREML3P	0.353479	1.74334	2.30216	6.28102e-09	3.22127e-08
MTND4P24	5.5995	1.66095	-1.75329	0.0131785	0.0199551
IGLV3-27	18.2605	39.5853	1.11623	0.000149796	0.000328582
LILRB2	4.6049	9.40119	1.02967	7.42077e-16	1.50153e-14
CD109	7.54965	24.0261	1.67012	1.12909e-27	9.41265e-25
BNC2-AS1	0.855735	1.87491	1.13159	2.61563e-10	1.75777e-09
LINC01711	0.904978	3.40572	1.912	8.7819e-15	1.39981e-13
FAM151A	2.35252	1.13493	-1.0516	8.81358e-07	2.99224e-06
AL355353.1	23.1059	10.9501	-1.07732	2.04557e-15	3.78953e-14
CPXM2	5.35612	16.7423	1.64424	6.39931e-15	1.05849e-13
KIAA1755	0.864723	2.56805	1.57036	5.34144e-18	1.71595e-16
IGHV3-30	46.8305	117.007	1.32107	4.24967e-10	2.73359e-09
ADGRA2	6.23622	17.5025	1.48881	3.394e-21	2.37766e-19
KLK13	2.46353	8.05974	1.71001	0.000683064	0.00132845
PLPP7	0.813724	2.03657	1.32353	1.61311e-14	2.44949e-13
GRIK5	0.849688	2.15035	1.33956	1.34186e-05	3.60619e-05
ADAMTS9	2.02035	4.79351	1.24648	2.01168e-13	2.43225e-12
MTND4P20	1.68998	0.380877	-2.14961	0.000107459	0.000241561
STEAP4	2.7887	7.13463	1.35524	9.83993e-10	5.93135e-09
IL24	1.51546	6.33218	2.06294	7.39943e-14	9.82251e-13
CDO1	1.23025	3.80429	1.62867	4.58235e-11	3.52243e-10
AATBC	24.1012	9.10579	-1.40425	7.34422e-12	6.55165e-11
GLIS1	0.622645	2.0966	1.75157	5.54894e-23	6.51532e-21
BCAR3-AS1	1.81474	0.851236	-1.09213	2.56879e-06	7.94064e-06
SERPINF1	69.1667	149.62	1.11315	1.56309e-13	1.92762e-12
MAP7D3	3.33596	7.05973	1.08151	2.88483e-20	1.58742e-18
PRPH2	0.810995	2.00483	1.30572	1.70377e-09	9.7753e-09
VNN2	1.44047	3.29226	1.19254	1.49719e-09	8.69783e-09
ZIC5	0.545804	1.6573	1.60238	4.91845e-07	1.75939e-06
GJB2	202.236	533.168	1.39855	1.38821e-08	6.67598e-08
GREM1	6.25313	20.9549	1.74464	4.15912e-21	2.83041e-19
FBXL7	2.32608	6.31194	1.44018	1.62647e-21	1.2672e-19
ADCY7	1.91631	4.41049	1.2026	7.69149e-19	3.0827e-17
CD28	0.890244	2.06122	1.21123	2.26737e-15	4.18184e-14
CTSE	83.9668	32.9952	-1.34756	4.65431e-07	1.67136e-06
C2orf66	2.62757	1.07663	-1.2872	3.4644e-05	8.56748e-05
TGFB1I1	12.3626	28.5452	1.20727	3.63354e-18	1.23134e-16
OLFM1	1.1549	4.31306	1.90095	3.43555e-10	2.2481e-09
CNN1	39.1126	189.873	2.27933	2.06215e-14	3.04807e-13
GDF7	3.27073	1.58727	-1.04307	3.05384e-07	1.13959e-06
SYNM	7.03986	34.9906	2.31335	3.04297e-16	6.71104e-15
SGCA	2.25979	7.18134	1.66806	1.84552e-07	7.20806e-07
COL6A1	164.143	484.722	1.56221	3.4053e-22	3.20772e-20
AP000424.1	2.37591	0.81854	-1.53736	4.28142e-05	0.000104058
PTX3	4.66174	15.6692	1.74899	5.03128e-18	1.62886e-16
LDB3	0.604613	1.65552	1.4532	0.000147129	0.000323073
UCHL1	31.7096	79.7301	1.3302	1.59023e-12	1.60205e-11
NRG1	0.688549	2.42532	1.81655	1.04244e-11	9.01949e-11
PI15	1.0817	3.50713	1.69699	5.52062e-21	3.63815e-19
TMEM200A	1.50012	4.67881	1.64107	2.08961e-18	7.54113e-17
HMGA2	2.07794	7.52886	1.85728	1.51021e-14	2.30795e-13
CEACAM21	1.14183	2.74845	1.26727	2.78838e-10	1.86037e-09
IGFL3	0.846984	3.11297	1.87789	9.17777e-10	5.5644e-09
TRIM31	48.7476	21.3838	-1.18881	4.38838e-05	0.000106534
TMEM119	10.0259	25.5977	1.35228	9.68097e-12	8.42876e-11
CDH2	0.975931	4.15092	2.08858	1.90841e-18	6.91716e-17
PPY	0.246519	3.88648	3.97869	0.00333366	0.00569198
SRGN	132.474	281.258	1.08619	4.69795e-17	1.22389e-15
FHL1	9.40834	39.0938	2.05493	1.47478e-16	3.5027e-15
ATP10D	6.26396	12.864	1.03819	1.60461e-19	7.64391e-18
CCN4	5.306	17.3106	1.70596	2.26085e-22	2.23048e-20
FGF7	2.06686	8.5885	2.05496	6.45981e-18	2.0322e-16
ST6GALNAC5	1.67283	3.51192	1.06997	6.56747e-16	1.34686e-14
EMILIN1	36.2295	113.215	1.64383	9.23921e-19	3.61609e-17
ADAMTS15	2.38843	6.69801	1.48767	2.34645e-15	4.29917e-14
MDGA1	1.38621	3.31791	1.25913	2.39643e-13	2.83978e-12
SEMA3D	1.71368	3.43464	1.00306	1.71147e-06	5.48652e-06
DSC3	39.1398	100.147	1.35541	4.00299e-09	2.12893e-08
OVGP1	10.7491	3.96112	-1.44023	8.86005e-11	6.43115e-10
MAMLD1	1.0208	2.40608	1.23698	7.27235e-21	4.68154e-19
PGM5	4.02116	12.4481	1.63024	2.58269e-05	6.56321e-05
AL021407.1	2.45902	1.14006	-1.10898	5.4309e-09	2.81757e-08
EREG	9.53907	21.1618	1.14954	4.79163e-08	2.09963e-07
CSF2	2.9062	7.15818	1.30046	2.79865e-05	7.06356e-05
P2RY1	2.89592	6.48744	1.16363	9.88826e-07	3.31791e-06
LAIR1	4.69705	9.49514	1.01543	3.27289e-14	4.66004e-13
SERPINE1	189.446	401.954	1.08525	3.59639e-15	6.27881e-14
PRDM1	6.96165	16.3699	1.23354	2.34911e-24	4.30403e-22
SBSN	38.0184	102.455	1.43022	3.82783e-05	9.39378e-05
SETBP1-DT	0.598942	1.55749	1.37873	1.48049e-17	4.27809e-16
IGHV1OR15-2	1.6147	3.79905	1.23437	1.23133e-05	3.33929e-05
SIGLEC9	1.75647	3.62491	1.04526	4.51467e-16	9.57678e-15
AP003419.3	3.93745	1.90045	-1.05092	5.36526e-14	7.31439e-13
CCL21	25.4614	64.9376	1.35074	5.17972e-11	3.93446e-10
LRCH2	1.12914	3.05175	1.43441	7.20656e-13	7.82768e-12
LINC02672	37.343	11.8716	-1.65333	4.51224e-09	2.37552e-08
CNTN1	2.39638	11.1229	2.2146	1.93982e-23	2.69522e-21
KIF19	0.271599	1.98284	2.86802	8.78598e-08	3.66268e-07
CLSTN2	0.543679	2.39276	2.13785	1.05427e-17	3.1333e-16
TMEM255A	0.441326	1.56633	1.82747	4.49612e-18	1.47567e-16
ROR1	0.668633	2.07824	1.63608	1.54835e-20	9.18709e-19
ALDH1L2	1.20307	4.08728	1.76442	5.97708e-30	1.99312e-26
ZIC2	3.82772	8.31012	1.11838	5.62915e-06	1.62691e-05
LRRC8C	2.85391	5.75287	1.01134	2.30071e-16	5.26919e-15
KIRREL1	6.75329	20.2583	1.58485	3.6206e-27	2.21677e-24
VSNL1	5.57964	13.0146	1.22189	2.83235e-15	5.07257e-14
CXCL5	8.87403	18.366	1.04938	8.23636e-11	6.02038e-10
RFLNB	9.96253	21.7268	1.12489	2.01579e-20	1.16699e-18
CDCA7L	5.08265	10.8374	1.09237	2.19699e-11	1.79298e-10
AC090515.4	0.479856	1.77012	1.88318	9.37309e-05	0.000213261
MTRNR2L12	7.67905	3.56354	-1.10762	1.25101e-05	3.3877e-05
AC091544.4	1.65008	0.663297	-1.31481	1.42802e-08	6.85162e-08
BIRC7	0.807664	1.81017	1.1643	0.000644126	0.0012577
PTGDS	1.03408	2.22157	1.10323	0.00034887	0.00071565
BGN	312.02	818.783	1.39184	4.8676e-20	2.56017e-18
TCF7L1	8.02539	17.6727	1.13888	1.61329e-15	3.05316e-14
EGR3	3.11051	8.21464	1.40105	6.67668e-22	5.67961e-20
MYOM1	0.922125	2.19437	1.25077	6.75898e-05	0.000158054
CACNA2D4	0.797267	1.60316	1.00778	8.54222e-08	3.57401e-07
AVPR1A	1.91593	3.92515	1.0347	5.45002e-17	1.40445e-15
RGMA	0.789484	2.49921	1.66249	5.95161e-18	1.90463e-16
LRRN4CL	2.47353	4.96188	1.00432	2.41755e-05	6.18409e-05
OXCT1	14.4357	28.9995	1.00638	2.18601e-12	2.15665e-11
PRICKLE1	0.990249	2.50602	1.33953	2.01872e-19	9.45452e-18
TUBB6	53.0852	107.192	1.01381	8.01171e-21	5.05982e-19
SPINK4	27.2628	5.26385	-2.37275	1.1847e-08	5.76883e-08
FOXC2	0.550684	3.61839	2.71605	5.08572e-17	1.31668e-15
SPRR1B	182.443	619.621	1.76394	2.18979e-07	8.4256e-07
AKR1B10	84.7307	242.109	1.5147	0.0239879	0.034428
MYADM	25.1634	64.0803	1.34855	1.04505e-20	6.40594e-19
CMKLR1	3.74681	9.00818	1.26557	8.55074e-13	9.10968e-12
MMP12	35.9878	116.627	1.69632	4.73171e-09	2.48713e-08
AC021491.4	1.71754	0.669936	-1.35825	4.68908e-10	2.9943e-09
ITGA1	4.69085	9.58797	1.03138	1.51346e-19	7.27204e-18
LRIG3	10.8751	23.0124	1.08138	2.044e-13	2.46418e-12
PDE5A	2.75211	6.34593	1.20529	2.31409e-13	2.75592e-12
IGLV5-45	9.48529	43.7213	2.20457	0.002932	0.00506845
TMCC2	1.49432	4.10431	1.45765	2.79337e-18	9.76392e-17
SLC10A6	1.63211	3.88556	1.25138	3.01186e-12	2.8761e-11
CCL19	22.2592	56.2057	1.33632	2.36844e-07	9.03661e-07
NLRP3	1.21327	2.72706	1.16844	3.09544e-15	5.47884e-14
LEAP2	18.1282	5.07949	-1.83548	7.21003e-10	4.46224e-09
MRGPRX3	0.199485	2.07331	3.37758	1.1376e-05	3.10379e-05
DACH1	0.848918	2.29471	1.43462	6.3698e-05	0.0001499
GATA3-AS1	21.4026	8.24919	-1.37546	9.90039e-15	1.56612e-13
KCNJ8	3.78428	9.37998	1.30957	1.57396e-21	1.23205e-19
COL8A1	7.6831	23.3599	1.60427	5.61794e-19	2.33005e-17
NTRK2	1.28168	3.63369	1.5034	2.90069e-12	2.78761e-11
TRH	0.735834	9.48698	3.6885	0.000459351	0.00092152
ACOXL	7.66634	3.60198	-1.08975	5.25167e-11	3.9873e-10
B4GALNT1	1.02182	3.3555	1.71539	4.5635e-17	1.19262e-15
TRBV7-9	1.95912	4.87447	1.31504	5.63123e-07	1.98792e-06
IL36RN	2.22589	8.74626	1.97428	2.03981e-05	5.30242e-05
DZIP1	3.02507	6.34617	1.06892	5.55276e-15	9.24887e-14
TACR2	1.4364	4.04966	1.49535	2.75334e-05	6.95869e-05
MT-TF	4.47524	2.20699	-1.01988	7.42421e-05	0.000172161
COL5A3	7.69178	25.3614	1.72125	3.67361e-25	9.088e-23
ANKH	7.88427	18.6225	1.24	5.74535e-20	2.99351e-18
NR3C1	7.45764	16.6862	1.16187	1.71296e-24	3.209e-22
IGHV1OR15-9	1.05761	2.3507	1.15228	4.28865e-05	0.000104204
LOXL2	15.4516	36.7936	1.2517	7.6855e-22	6.37514e-20
MRC2	30.8311	79.1272	1.35979	5.16288e-22	4.54934e-20
UGT2A3	7.24213	3.51295	-1.04373	0.000213419	0.000455088
CXCL13	25.0897	101.449	2.01558	1.77074e-07	6.94018e-07
CMA1	0.714751	4.3014	2.5893	8.47386e-07	2.88572e-06
CYP2C8	1.45668	0.674079	-1.1117	1.90511e-05	4.97946e-05
COL5A2	42.363	155.781	1.87864	1.46727e-27	1.16494e-24
FAM20A	3.76398	9.05661	1.26671	4.15825e-18	1.38109e-16
IGLV3-25	97.3654	236.492	1.28031	1.75556e-07	6.88553e-07
VIM	116.525	243.563	1.06366	2.47627e-18	8.76577e-17
ZNF737	17.6781	8.6286	-1.03476	4.2364e-06	1.25082e-05
CXCL12	7.83168	28.2058	1.8486	3.80006e-16	8.20704e-15
AL137800.1	0.82611	2.15502	1.38329	0.000193213	0.000415602
KLK5	16.1886	67.7533	2.06532	4.99766e-07	1.78467e-06
AC018978.1	1.15411	2.58191	1.16166	2.58937e-08	1.18346e-07
ITPRIP	10.0557	21.2211	1.07748	2.35072e-25	6.42518e-23
CES1	29.2919	171.72	2.55148	2.68166e-15	4.84415e-14
HOXD11	1.24827	2.64207	1.08174	6.13228e-12	5.57185e-11
CACNA1C	0.849564	2.0544	1.27392	5.68891e-11	4.29193e-10
IGHV5-51	105.637	217.966	1.045	1.04026e-07	4.27429e-07
NPIPB15	12.7213	5.79117	-1.13532	4.69045e-06	1.37417e-05
KLF9	9.8725	24.9759	1.33905	9.92518e-26	3.12231e-23
IGHV4-34	38.9671	88.8687	1.18942	6.98598e-09	3.55547e-08
SHE	0.743497	1.76408	1.24652	5.28972e-13	5.91916e-12
CD163L1	2.33224	4.70028	1.01103	1.97923e-09	1.12168e-08
OSMR	15.2785	41.3111	1.43503	4.07346e-24	6.79168e-22
PRKG1	0.530644	1.78193	1.74763	1.81876e-27	1.37837e-24
CTHRC1	52.7921	157.283	1.57497	2.00014e-23	2.75606e-21
GLT8D2	4.87089	14.1774	1.54134	2.8103e-22	2.7242e-20
MAP3K20	6.61929	15.4775	1.22542	4.64216e-26	1.79997e-23
HMCN1	0.795264	2.33114	1.55153	2.59048e-14	3.76886e-13
NACAD	1.56773	3.53005	1.17101	8.36681e-13	8.93659e-12
CXCL8	37.306	114.223	1.61437	7.93514e-12	7.0187e-11
CCL20	16.5026	47.5071	1.52545	2.33373e-06	7.26888e-06
IGHV5-10-1	30.991	86.319	1.47783	0.00328226	0.00561456
CYTH4	4.61191	9.3401	1.01807	4.66286e-14	6.43042e-13
IL7R	7.06147	16.0919	1.18829	6.10272e-16	1.26085e-14
PLAU	112.035	263.978	1.23647	1.07e-17	3.17439e-16
RHCG	28.3055	109.985	1.95815	9.14535e-07	3.09354e-06
PLA2G2D	2.96731	6.21379	1.06632	0.00112692	0.00210451
DNAJB4	9.09498	19.2977	1.08529	6.97895e-26	2.41803e-23
MSC	8.50976	28.4211	1.73977	3.10353e-18	1.06912e-16
EFHD1	7.39189	17.7528	1.26403	2.23787e-06	7.00169e-06
TENM2	2.1533	8.90567	2.04818	1.16171e-13	1.4797e-12
IGF2BP2	12.3308	26.8047	1.12022	1.9548e-13	2.37035e-12
FCGR3B	1.10774	5.40765	2.28738	1.33859e-14	2.0742e-13
OAT	32.3014	67.0722	1.05412	1.18708e-14	1.8532e-13
RBPMS2	7.47715	17.3859	1.21735	4.01781e-07	1.46328e-06
AC053503.3	1.12305	4.71323	2.0693	1.67861e-09	9.64751e-09
PRR5L	2.86829	6.90982	1.26846	8.07406e-18	2.47007e-16
OLFML2A	14.1853	29.7233	1.06719	1.6946e-21	1.31414e-19
ABCA12	1.97619	5.28325	1.41871	2.30987e-09	1.29454e-08
NID1	28.7369	69.1779	1.26741	4.56182e-24	7.45679e-22
GUCY1A1	1.7125	3.81465	1.15544	4.09647e-18	1.36601e-16
NXPH3	1.58632	3.3223	1.06649	6.76518e-07	2.34845e-06
CDHR5	2.32464	0.858018	-1.43793	0.0125316	0.0190656
WFDC12	1.11745	3.30011	1.5623	0.000156194	0.000341673
LIMS2	4.99436	11.5048	1.20386	2.97384e-09	1.62407e-08
DPT	3.3012	10.5921	1.68193	6.86364e-13	7.48936e-12
ADAMTS5	1.03706	2.58548	1.31793	1.84593e-16	4.28652e-15
TMOD1	1.44016	4.07047	1.49897	9.65229e-12	8.40824e-11
LEF1	3.66035	7.36855	1.0094	1.367e-15	2.6258e-14
NFASC	1.02173	2.21768	1.11804	1.66827e-09	9.59141e-09
PRUNE2	1.17679	4.29832	1.86892	1.22377e-15	2.38643e-14
AHNAK2	6.72937	20.0956	1.57834	9.3711e-22	7.54803e-20
HMGCS2	457.916	108.318	-2.07981	9.49656e-13	1.00403e-11
ATF7IP2	15.8562	7.84485	-1.01523	1.09477e-09	6.52595e-09
TPSB2	9.41476	26.6241	1.49974	9.64321e-11	6.96324e-10
ISLR2	0.529167	1.50656	1.50947	1.11942e-12	1.16657e-11
COL1A1	626.332	2240.34	1.83871	1.59973e-23	2.26037e-21
AKT3	3.23644	8.29321	1.35752	5.14435e-20	2.69723e-18
CDH13	1.32573	3.42651	1.36995	6.9855e-13	7.60243e-12
AL390719.2	35.2402	14.0462	-1.32704	2.55154e-18	9.0131e-17
BCL6B	4.36951	9.128	1.06283	1.90448e-14	2.85552e-13
CFL2	7.56529	17.7688	1.23188	2.62081e-24	4.64859e-22
OMD	0.606758	2.87608	2.24491	7.77707e-18	2.3888e-16
AL162424.1	1.02661	2.91514	1.50568	8.86104e-08	3.69166e-07
VSTM2L	9.09258	19.0613	1.06789	7.35225e-05	0.00017073
PI3	853.096	2230.31	1.38646	1.93467e-08	9.06345e-08
AL135818.2	0.976193	2.63679	1.43355	3.98818e-09	2.1224e-08
GZMK	1.14278	2.47987	1.11772	5.76557e-08	2.49104e-07
AC012354.4	2.35556	0.701336	-1.74789	1.89872e-07	7.39484e-07
SRCIN1	8.03066	3.72596	-1.10791	4.39638e-14	6.10332e-13
TNIP3	0.424844	1.69214	1.99384	2.68519e-11	2.16177e-10
DOCK10	1.49336	3.86659	1.3725	2.94441e-18	1.02063e-16
PROX1	0.996399	2.16245	1.11787	0.00803518	0.0126807
SPP1	142.951	735.025	2.36228	4.62248e-13	5.25004e-12
CXCR4	38.9351	81.1046	1.05871	1.514e-12	1.53266e-11
GNG4	4.1054	9.77964	1.25226	1.29906e-10	9.1276e-10
STXBP6	0.744613	2.00457	1.42873	1.65812e-06	5.33095e-06
KRT84	0.361572	2.38254	2.72015	0.00110578	0.00206829
GNB4	4.89062	11.5821	1.24381	3.34293e-23	4.32068e-21
FERMT3	15.3212	31.6063	1.04469	2.70517e-12	2.62076e-11
TNXB	1.23166	3.29418	1.41931	4.8565e-07	1.73835e-06
PCDHGC3	3.31891	9.34226	1.49306	2.84792e-24	4.89519e-22
LMCD1	7.0137	18.8648	1.42745	3.80073e-18	1.27761e-16
AC019117.1	13.0818	4.96331	-1.39819	2.50135e-07	9.48556e-07
CLIC5	1.09962	2.3746	1.11067	1.79962e-05	4.73492e-05
AL354919.2	2.08109	0.83211	-1.32249	0.00165397	0.00299064
CARMN	0.987917	2.77576	1.49042	5.50398e-10	3.47474e-09
CPED1	1.31546	3.80829	1.53358	3.17466e-16	6.983e-15
AL356433.1	8.30709	2.60733	-1.67177	0.00269309	0.00468998
KRTAP5-10	4.3679	1.22768	-1.831	6.77384e-09	3.45383e-08
PTPRC	5.8629	13.8953	1.24491	6.24346e-13	6.88474e-12
FERMT2	6.90828	18.0107	1.38245	6.24848e-22	5.39797e-20
TTYH2	1.58863	3.78857	1.25387	1.11595e-19	5.55415e-18
CRYAB	8.05636	23.9258	1.57037	5.91421e-23	6.84776e-21
ADAM33	1.75901	4.8118	1.45181	9.58896e-11	6.92707e-10
NUDT11	1.43387	4.70372	1.71389	2.69088e-17	7.36701e-16
IGHV3-53	7.98328	16.5214	1.04928	1.67468e-06	5.38203e-06
IGHV3-6	0.71435	1.47096	1.04205	0.00177436	0.00318861
CLIP3	7.08362	21.2022	1.58165	2.01765e-15	3.74613e-14
DOCK2	2.00764	4.80751	1.25979	1.26688e-15	2.45327e-14
FCGR3A	38.1752	91.2863	1.25776	1.32493e-16	3.21083e-15
CYBRD1	19.596	45.4301	1.21309	4.13758e-23	5.26609e-21
ADAMTS16	1.05918	3.02761	1.51523	6.13424e-19	2.50677e-17
GATA5	0.777058	2.43946	1.65046	7.93735e-06	2.22719e-05
CHI3L1	48.4787	141.164	1.54195	1.42146e-14	2.18635e-13
PTGIS	11.1525	30.1734	1.43591	7.55105e-13	8.15406e-12
TEX45	2.65629	1.27245	-1.06181	7.38606e-11	5.44661e-10
GUCY1B1	4.28817	8.70058	1.02075	3.29578e-18	1.13067e-16
LINC01833	5.71487	2.25631	-1.34076	3.05908e-07	1.14129e-06
ZFHX4	0.776365	2.14173	1.46397	5.928e-19	2.42844e-17
NKD1	1.80882	4.45332	1.29983	2.06907e-10	1.41094e-09
GEM	8.62567	31.1273	1.85147	2.28541e-27	1.62506e-24
PDZRN4	0.338859	1.67058	2.30159	2.82538e-13	3.29193e-12
SHOX2	0.767085	3.32243	2.11478	2.40026e-18	8.53296e-17
SMOC1	2.86403	7.54039	1.39659	1.16828e-05	3.17929e-05
AC134312.5	0.555657	1.70968	1.62146	1.71773e-19	8.13627e-18
SIGLEC5	0.670505	1.58329	1.23961	0.000866843	0.00165195
EGR2	4.78298	12.671	1.40555	6.02502e-24	9.56716e-22
PRSS3P4	2.77905	0.806969	-1.784	3.82741e-06	1.14199e-05
NRP2	5.19699	14.7287	1.50289	2.46924e-25	6.64027e-23
EPHB6	81.8318	38.1571	-1.10071	2.40219e-09	1.34176e-08
GNAO1	0.420211	1.62077	1.94749	6.29341e-18	1.99867e-16
EFEMP1	33.0951	72.874	1.13879	2.55789e-19	1.16524e-17
IGHV3-7	57.3592	149.524	1.38228	5.14019e-07	1.83125e-06
CXCL2	11.4718	27.461	1.25929	1.39331e-14	2.151e-13
AL772337.3	4.28981	0.998738	-2.10274	7.50589e-14	9.94009e-13
RASD1	12.394	28.9488	1.22386	1.75635e-10	1.20657e-09
AC068587.2	2.50892	1.09327	-1.19841	2.52465e-08	1.15673e-07
SSTR5-AS1	1.71415	0.307093	-2.48075	0.00072599	0.00140488
PLPP4	2.2315	5.91643	1.40671	5.99494e-18	1.91157e-16
CSF3	5.13327	16.2845	1.66555	1.87063e-11	1.54938e-10
TAGLN3	0.808873	5.27215	2.70441	4.02044e-05	9.82454e-05
IGKV5-2	1.83644	14.6876	2.99961	0.000199148	0.00042707
AC093849.2	0.787554	1.58218	1.00646	4.21813e-13	4.82034e-12
HSPA6	16.0275	39.0486	1.28472	5.94799e-05	0.000140688
FENDRR	2.28447	5.50764	1.26957	0.00871869	0.0136649
CPE	19.4587	43.8951	1.17365	2.66857e-14	3.87232e-13
IQGAP2	1.79633	4.02955	1.16557	1.49025e-15	2.82994e-14
ADGRL2	2.96853	6.39841	1.10797	8.31508e-13	8.89271e-12
DAB2	15.8914	32.8721	1.04862	7.93514e-12	7.0187e-11
DSC2	13.6474	34.8417	1.35219	1.01627e-13	1.30141e-12
CNRIP1	3.45178	7.6513	1.14836	4.77553e-16	1.00788e-14
ACTA2	65.0673	226.133	1.79717	8.50458e-18	2.58282e-16
CORO6	2.98875	6.21088	1.05526	1.30849e-06	4.28698e-06
DUSP1	204.652	450.958	1.13982	1.0926e-18	4.19747e-17
MAP1A	2.10558	6.55952	1.63938	2.66528e-23	3.49908e-21
KRT20	389.229	185.049	-1.07271	8.05965e-08	3.38315e-07
PEG10	16.2258	34.5106	1.08875	0.00163303	0.00295374
AC027348.1	2.85103	1.24413	-1.19635	1.63291e-08	7.76317e-08
S1PR1	5.12714	11.4701	1.16165	8.15823e-14	1.07188e-12
GPR68	6.93688	22.7645	1.71443	2.21136e-18	7.94612e-17
PDZRN3	2.91039	9.34437	1.68288	8.44169e-18	2.5684e-16
SLC14A1	59.8727	27.4259	-1.12636	4.80506e-09	2.5225e-08
CPA3	6.16195	22.169	1.84708	1.15237e-16	2.84223e-15
PTPN22	1.41105	2.92683	1.05257	4.97385e-11	3.79364e-10
F3	55.1871	134.616	1.28645	1.85461e-14	2.78827e-13
BDKRB1	1.68811	3.66962	1.12022	3.92518e-13	4.5041e-12
MS4A6A	9.80057	21.195	1.11278	1.32056e-15	2.54835e-14
CDH3	69.1392	144.646	1.06495	7.62709e-08	3.21778e-07
ERN2	16.9057	6.9189	-1.28889	2.22311e-05	5.73422e-05
ATP6V0CP4	1.06476	2.19329	1.04257	0.0196747	0.0287398
KIF26B	3.7156	7.62948	1.03799	7.08051e-15	1.16309e-13
AC008543.4	1.66161	0.750362	-1.14692	2.83169e-09	1.55561e-08
FOXD3-AS1	0.805327	2.76421	1.77922	1.28937e-06	4.22934e-06
AC112721.2	0.865474	3.87741	2.16353	5.16499e-18	1.66253e-16
SFRP4	25.6312	99.3422	1.95451	3.84318e-14	5.38918e-13
CHGB	0.518845	4.63854	3.16029	1.57146e-10	1.08898e-09
F13A1	10.6745	37.1775	1.80026	4.25273e-18	1.40686e-16
DNASE1L3	1.10379	5.38229	2.28575	7.54936e-13	8.15406e-12
ARSI	4.32266	13.6675	1.66076	3.49158e-22	3.25224e-20
LGALS4	54.0828	16.2831	-1.73179	2.44513e-05	6.24506e-05
OGN	0.783405	5.60917	2.83996	3.9553e-13	4.53554e-12
MEOX2	0.883257	3.36725	1.93067	4.803e-19	2.02735e-17
LTBP1	29.742	61.6632	1.05191	2.96331e-19	1.34259e-17
H2AC12	1.35715	3.26468	1.26637	0.0318549	0.0444607
AMTN	2.01857	10.9897	2.44474	0.000149393	0.000327828
CLEC3B	2.81987	5.87649	1.05933	0.0184432	0.0271096
TRAV13-1	0.979498	2.10161	1.10138	4.91159e-06	1.43417e-05
RASSF9	0.705061	2.50185	1.82718	3.68472e-18	1.24238e-16
SGCE	1.64399	3.68372	1.16397	1.45015e-14	2.22637e-13
ASPRV1	3.01663	12.0104	1.99327	0.00113661	0.00212118
CD209	2.60292	7.9253	1.60634	2.42117e-17	6.72802e-16
AEBP1	106.058	297.307	1.4871	4.09012e-20	2.18572e-18
RGS1	23.2636	53.7075	1.20705	4.22102e-18	1.39915e-16
GCLM	21.7204	47.0237	1.11434	6.14058e-09	3.15409e-08
TCEAL5	0.593833	2.63934	2.15205	1.31599e-07	5.29859e-07
HSPA4L	2.81751	5.65885	1.00609	8.11092e-13	8.69668e-12
